# Supplementary material for: 1-Bromo­adamantane
Source: Acta Crystallogr Sect E Struct Rep Online. 2008 Dec 13;65(Pt 1):o101. doi: 10.1107/S1600536808038452 (PMC2968026; doi:10.1107/S1600536808038452)
Supplement: Supplementary file 1 [file e-65-0o101-sup1.cif]

##############################################################################
###                                                                        ###
###        Electronic paper (Acta Crystallographica Section E)             ###
###                                                                        ###
##############################################################################
#                                                                            #
# This CIF contains the data in a paper accepted for publication in Acta     #
# Crystallographica Section E. It conforms to the requirements of Notes      #
# for Authors for Section E, and has been peer reviewed under the auspices   #
# of the IUCr Commission on Journals.                                        #
#                                                                            #
# Full details of the Crystallographic Information File format               #
# are given in the paper "The Crystallographic Information File (CIF):       #
# a New Standard Archive File for Crystallography" by S. R. Hall, F. H.      #
# Allen and I. D. Brown [Acta Cryst. (1991), A47, 655-685].                  #
#                                                                            #
# The current version of the core CIF dictionary is obtainable from          #
# ftp://ftp.iucr.org/pub/cif_core.dic. The current version number is 2.4.    #
#                                                                            #
# Software is freely available for graphical display of the structure(s) in  #
# this CIF.  For information consult the CIF home page http://www.iucr.org/  #
# cif/home.html                                                              #
#                                                                            #
# This file may be used for bona fide research purposes within the           #
# scientific community so long as proper attribution is given to the journal # 
# article from which it was obtained.                                        #
#                                                                            #
##############################################################################
                                             
data_global
_journal_date_recd_electronic     2008-11-07
_journal_date_accepted     2008-11-18
_journal_name_full     'Acta Crystallographica, Section E'
_journal_year     2009
_journal_volume     65
_journal_issue      1
_journal_page_first     o101
_journal_page_last     o101
_journal_paper_category     QO
_journal_coeditor_code     HG2442
_publ_contact_author_name     'Professor Peter Klufers'
_publ_contact_author_address
;
Department Chemie und Biochemie
Ludwig-Maximilians-Universitat
Butenandtstrasse 5--13
D-81377 Munchen
Germany
;
_publ_contact_author_email     'kluef@cup.uni-muenchen.de'
_publ_contact_author_fax     '+49-89-2180-77406'
_publ_contact_author_phone     '+49-89-2180-77407'
_publ_section_title
;
1-Bromoadamantane
;
loop_
    _publ_author_name
    _publ_author_address
    'Betz, Richard'
;
Ludwig-Maximilians Universit\"at
Department Chemie und Biochemie
Butenandtstrasse 5--13 (Haus D)
81377 M\"unchen
Germany
;
    'Kl\"ufers, Peter'
;
Ludwig-Maximilians Universit\"at
Department Chemie und Biochemie
Butenandtstrasse 5--13 (Haus D)
81377 M\"unchen
Germany
;
    'Mayer, Peter'
;
Ludwig-Maximilians Universit\"at
Department Chemie und Biochemie
Butenandtstrasse 5--13 (Haus D)
81377 M\"unchen
Germany
;
data_I
_chemical_name_systematic
;
1-Bromoadamantane
;
_chemical_name_common     1-Bromoadamantane
_chemical_formula_moiety     'C10 H15 Br'
_chemical_formula_sum     'C10 H15 Br'
_chemical_formula_iupac     'C10 H15 Br'
_chemical_formula_weight     215.13
_chemical_melting_point     ?
_symmetry_cell_setting     monoclinic
_symmetry_space_group_name_H-M     'P 21/c'
_symmetry_space_group_name_Hall     '-P 2ybc'
loop_
    _symmetry_equiv_pos_as_xyz
    'x, y, z'
    '-x, y+1/2, -z+1/2'
    '-x, -y, -z'
    'x, -y-1/2, z-1/2'
_cell_length_a     10.154(3)
_cell_length_b     6.8541(11)
_cell_length_c     13.240(3)
_cell_angle_alpha     90.00
_cell_angle_beta     90.027(17)
_cell_angle_gamma     90.00
_cell_volume     921.5(4)
_cell_formula_units_Z     4
_cell_measurement_reflns_used     2345
_cell_measurement_theta_min     3.9028
_cell_measurement_theta_max     26.2466
_cell_measurement_temperature     200(2)
_exptl_crystal_description     block
_exptl_crystal_colour     colourless
_exptl_crystal_size_max     0.21
_exptl_crystal_size_mid     0.16
_exptl_crystal_size_min     0.13
_exptl_crystal_density_diffrn     1.551
_exptl_crystal_density_meas     ?
_exptl_crystal_density_method     'not measured'
_exptl_crystal_F_000     440
_exptl_absorpt_coefficient_mu     4.395
_exptl_absorpt_correction_type     analytical
_exptl_absorpt_process_details     '(de Meulenaer & Tompa, 1965)'
_exptl_absorpt_correction_T_min     0.4621
_exptl_absorpt_correction_T_max     0.6136
_exptl_special_details
;
;
_diffrn_ambient_temperature     200(2)
_diffrn_radiation_type     MoK\a
_diffrn_radiation_wavelength     0.71073
_diffrn_radiation_source     'fine-focus sealed tube'
_diffrn_radiation_monochromator     'graphite'
_diffrn_measurement_device_type     'Oxford Xcalibur'
_diffrn_measurement_device     'CCD camera on \k-goniostat'
_diffrn_measurement_method     \w
_diffrn_reflns_number     4563
_diffrn_reflns_av_R_equivalents     0.0536
_diffrn_reflns_av_sigmaI/netI     0.0529
_diffrn_reflns_theta_min     3.90
_diffrn_reflns_theta_max     25.25
_diffrn_reflns_theta_full     25.25
_diffrn_measured_fraction_theta_max     0.981
_diffrn_measured_fraction_theta_full     0.981
_diffrn_reflns_limit_h_min     -12
_diffrn_reflns_limit_h_max     11
_diffrn_reflns_limit_k_min     -8
_diffrn_reflns_limit_k_max     8
_diffrn_reflns_limit_l_min     -15
_diffrn_reflns_limit_l_max     14
_refine_special_details
;
;
_reflns_number_total     1629
_reflns_number_gt     1313
_reflns_threshold_expression     I>2\s(I)
_refine_ls_structure_factor_coef     Fsqd
_refine_ls_matrix_type     full
_refine_ls_R_factor_all     0.0447
_refine_ls_R_factor_gt     0.0322
_refine_ls_wR_factor_gt     0.0729
_refine_ls_wR_factor_ref     0.0799
_refine_ls_goodness_of_fit_ref     1.024
_refine_ls_restrained_S_all     1.024
_refine_ls_number_reflns     1629
_refine_ls_number_parameters     101
_refine_ls_number_restraints     0
_refine_ls_hydrogen_treatment     constr
_refine_ls_weighting_scheme     calc
_refine_ls_weighting_details
               'calc w = 1/[\s^2^(Fo^2^)+(0.0393P)^2^] where P=(Fo^2^+2Fc^2^)/3'
_atom_sites_solution_hydrogens     geom
_atom_sites_solution_primary     direct
_atom_sites_solution_secondary     difmap
_refine_ls_shift/su_max     0.000
_refine_ls_shift/su_mean     0.000
_refine_diff_density_max     0.766
_refine_diff_density_min     -0.375
_refine_ls_extinction_method     none
_refine_ls_extinction_coef     ?
loop_
    _atom_type_symbol
    _atom_type_description
    _atom_type_scat_dispersion_real
    _atom_type_scat_dispersion_imag
    _atom_type_scat_source
    'C' 'C' 0.0033 0.0016
                         'International Tables Vol C Tables 4.2.6.8 and 6.1.1.4'
    'H' 'H' 0.0000 0.0000
                         'International Tables Vol C Tables 4.2.6.8 and 6.1.1.4'
    'Br' 'Br' -0.2901 2.4595
                         'International Tables Vol C Tables 4.2.6.8 and 6.1.1.4'
_computing_data_collection     'CrysAlis CCD (Oxford Diffraction, 2005)'
_computing_cell_refinement     'CrysAlis RED (Oxford Diffraction, 2005)'
_computing_data_reduction     'CrysAlis RED (Oxford Diffraction, 2005)'
_computing_structure_solution     'SHELXS97 (Sheldrick, 2008)'
_computing_structure_refinement     'SHELXL97 (Sheldrick, 2008)'
_computing_molecular_graphics     'ORTEP-3 (Farrugia, 1997)'
_computing_publication_material     'SHELXL97 (Sheldrick, 2008)'
loop_
    _atom_site_type_symbol
    _atom_site_label
    _atom_site_fract_x
    _atom_site_fract_y
    _atom_site_fract_z
    _atom_site_U_iso_or_equiv
    _atom_site_adp_type
    _atom_site_calc_flag
    _atom_site_refinement_flags
    _atom_site_occupancy
    _atom_site_disorder_assembly
    _atom_site_disorder_group
    Br Br1 0.23244(6) 0.64478(6) 0.19046(4) 0.04391(18) Uani d . 1 . .
    C C1 0.2412(4) 0.4548(6) 0.3057(3) 0.0281(9) Uani d . 1 . .
    C C2 0.3872(4) 0.4075(6) 0.3225(4) 0.0361(11) Uani d . 1 . .
    H H21 0.4369 0.5279 0.3386 0.043 Uiso calc R 1 . .
    H H22 0.4255 0.3481 0.2610 0.043 Uiso calc R 1 . .
    C C3 0.1789(4) 0.5508(7) 0.3973(3) 0.0315(11) Uani d . 1 . .
    H H31 0.0859 0.5840 0.3829 0.038 Uiso calc R 1 . .
    H H32 0.2266 0.6724 0.4144 0.038 Uiso calc R 1 . .
    C C4 0.1651(5) 0.2707(7) 0.2754(3) 0.0330(11) Uani d . 1 . .
    H H41 0.2042 0.2120 0.2140 0.040 Uiso calc R 1 . .
    H H42 0.0719 0.3031 0.2612 0.040 Uiso calc R 1 . .
    C C5 0.1743(6) 0.1266(7) 0.3651(4) 0.0356(14) Uani d . 1 . .
    H H5 0.1251 0.0048 0.3477 0.043 Uiso calc R 1 . .
    C C6 0.3174(6) 0.0759(8) 0.3849(5) 0.0418(15) Uani d . 1 . .
    H H61 0.3563 0.0147 0.3241 0.050 Uiso calc R 1 . .
    H H62 0.3233 -0.0185 0.4413 0.050 Uiso calc R 1 . .
    C C7 0.3940(4) 0.2628(8) 0.4118(4) 0.0372(13) Uani d . 1 . .
    H H7 0.4880 0.2294 0.4261 0.045 Uiso calc R 1 . .
    C C8 0.3321(6) 0.3549(7) 0.5051(4) 0.0345(14) Uani d . 1 . .
    H H81 0.3807 0.4752 0.5229 0.041 Uiso calc R 1 . .
    H H82 0.3390 0.2633 0.5627 0.041 Uiso calc R 1 . .
    C C9 0.1869(6) 0.4047(7) 0.4865(4) 0.0317(13) Uani d . 1 . .
    H H9 0.1480 0.4648 0.5486 0.038 Uiso calc R 1 . .
    C C10 0.1118(5) 0.2199(8) 0.4592(4) 0.0369(13) Uani d . 1 . .
    H H101 0.0184 0.2519 0.4454 0.044 Uiso calc R 1 . .
    H H102 0.1149 0.1268 0.5163 0.044 Uiso calc R 1 . .
loop_
    _atom_site_aniso_label
    _atom_site_aniso_U_11
    _atom_site_aniso_U_22
    _atom_site_aniso_U_33
    _atom_site_aniso_U_12
    _atom_site_aniso_U_13
    _atom_site_aniso_U_23
    Br1 0.0506(3) 0.0472(3) 0.0339(2) -0.0028(3) -0.0007(3) 0.0092(2)
    C1 0.030(2) 0.0264(19) 0.0282(19) -0.0018(18) 0.003(4) 0.0013(18)
    C2 0.027(2) 0.040(3) 0.042(3) -0.006(2) 0.007(2) -0.002(2)
    C3 0.031(3) 0.026(2) 0.037(3) 0.000(2) 0.001(2) -0.005(2)
    C4 0.029(2) 0.037(3) 0.033(2) -0.008(2) -0.001(2) -0.009(2)
    C5 0.042(3) 0.023(3) 0.042(3) -0.010(2) 0.000(3) -0.003(2)
    C6 0.050(4) 0.029(3) 0.046(3) 0.001(3) 0.006(3) -0.002(3)
    C7 0.024(2) 0.040(3) 0.048(4) -0.006(3) -0.005(2) 0.002(3)
    C8 0.035(3) 0.036(3) 0.033(3) -0.012(3) -0.009(2) 0.002(2)
    C9 0.036(3) 0.031(3) 0.029(3) -0.007(2) 0.003(2) -0.003(2)
    C10 0.033(3) 0.035(3) 0.043(3) -0.008(2) 0.004(3) 0.001(2)
_geom_special_details
;
;
loop_
    _geom_bond_atom_site_label_1
    _geom_bond_atom_site_label_2
    _geom_bond_site_symmetry_2
    _geom_bond_distance
    _geom_bond_publ_flag
    Br1 C1 . 2.008(4) ?
    C1 C3 . 1.518(6) ?
    C1 C4 . 1.533(6) ?
    C1 C2 . 1.533(6) ?
    C2 C7 . 1.545(7) ?
    C2 H21 . 0.9900 ?
    C2 H22 . 0.9900 ?
    C3 C9 . 1.551(6) ?
    C3 H31 . 0.9900 ?
    C3 H32 . 0.9900 ?
    C4 C5 . 1.547(7) ?
    C4 H41 . 0.9900 ?
    C4 H42 . 0.9900 ?
    C5 C6 . 1.517(8) ?
    C5 C10 . 1.538(8) ?
    C5 H5 . 1.0000 ?
    C6 C7 . 1.540(8) ?
    C6 H61 . 0.9900 ?
    C6 H62 . 0.9900 ?
    C7 C8 . 1.523(8) ?
    C7 H7 . 1.0000 ?
    C8 C9 . 1.533(7) ?
    C8 H81 . 0.9900 ?
    C8 H82 . 0.9900 ?
    C9 C10 . 1.522(7) ?
    C9 H9 . 1.0000 ?
    C10 H101 . 0.9900 ?
    C10 H102 . 0.9900 ?
loop_
    _geom_angle_atom_site_label_1
    _geom_angle_atom_site_label_2
    _geom_angle_atom_site_label_3
    _geom_angle_site_symmetry_1
    _geom_angle_site_symmetry_3
    _geom_angle
    _geom_angle_publ_flag
    C3 C1 C4 . . 110.8(4) ?
    C3 C1 C2 . . 112.3(4) ?
    C4 C1 C2 . . 110.6(4) ?
    C3 C1 Br1 . . 107.9(3) ?
    C4 C1 Br1 . . 108.2(3) ?
    C2 C1 Br1 . . 106.9(3) ?
    C1 C2 C7 . . 106.8(4) ?
    C1 C2 H21 . . 110.4 ?
    C7 C2 H21 . . 110.4 ?
    C1 C2 H22 . . 110.4 ?
    C7 C2 H22 . . 110.4 ?
    H21 C2 H22 . . 108.6 ?
    C1 C3 C9 . . 107.9(4) ?
    C1 C3 H31 . . 110.1 ?
    C9 C3 H31 . . 110.1 ?
    C1 C3 H32 . . 110.1 ?
    C9 C3 H32 . . 110.1 ?
    H31 C3 H32 . . 108.4 ?
    C1 C4 C5 . . 107.1(4) ?
    C1 C4 H41 . . 110.3 ?
    C5 C4 H41 . . 110.3 ?
    C1 C4 H42 . . 110.3 ?
    C5 C4 H42 . . 110.3 ?
    H41 C4 H42 . . 108.5 ?
    C6 C5 C10 . . 110.5(5) ?
    C6 C5 C4 . . 109.7(5) ?
    C10 C5 C4 . . 109.4(4) ?
    C6 C5 H5 . . 109.1 ?
    C10 C5 H5 . . 109.1 ?
    C4 C5 H5 . . 109.1 ?
    C5 C6 C7 . . 109.4(5) ?
    C5 C6 H61 . . 109.8 ?
    C7 C6 H61 . . 109.8 ?
    C5 C6 H62 . . 109.8 ?
    C7 C6 H62 . . 109.8 ?
    H61 C6 H62 . . 108.2 ?
    C8 C7 C6 . . 108.9(4) ?
    C8 C7 C2 . . 109.6(4) ?
    C6 C7 C2 . . 109.6(4) ?
    C8 C7 H7 . . 109.6 ?
    C6 C7 H7 . . 109.6 ?
    C2 C7 H7 . . 109.6 ?
    C7 C8 C9 . . 111.1(5) ?
    C7 C8 H81 . . 109.4 ?
    C9 C8 H81 . . 109.4 ?
    C7 C8 H82 . . 109.4 ?
    C9 C8 H82 . . 109.4 ?
    H81 C8 H82 . . 108.0 ?
    C10 C9 C8 . . 109.5(5) ?
    C10 C9 C3 . . 109.3(4) ?
    C8 C9 C3 . . 108.4(4) ?
    C10 C9 H9 . . 109.9 ?
    C8 C9 H9 . . 109.9 ?
    C3 C9 H9 . . 109.9 ?
    C9 C10 C5 . . 109.4(4) ?
    C9 C10 H101 . . 109.8 ?
    C5 C10 H101 . . 109.8 ?
    C9 C10 H102 . . 109.8 ?
    C5 C10 H102 . . 109.8 ?
    H101 C10 H102 . . 108.2 ?
loop_
    _geom_torsion_atom_site_label_1
    _geom_torsion_atom_site_label_2
    _geom_torsion_atom_site_label_3
    _geom_torsion_atom_site_label_4
    _geom_torsion_site_symmetry_1
    _geom_torsion_site_symmetry_2
    _geom_torsion_site_symmetry_3
    _geom_torsion_site_symmetry_4
    _geom_torsion
    _geom_torsion_publ_flag
    C3 C1 C2 C7 . . . . 61.4(5) ?
    C4 C1 C2 C7 . . . . -62.9(5) ?
    Br1 C1 C2 C7 . . . . 179.5(3) ?
    C4 C1 C3 C9 . . . . 62.2(5) ?
    C2 C1 C3 C9 . . . . -62.0(5) ?
    Br1 C1 C3 C9 . . . . -179.5(3) ?
    C3 C1 C4 C5 . . . . -62.2(5) ?
    C2 C1 C4 C5 . . . . 62.9(5) ?
    Br1 C1 C4 C5 . . . . 179.6(3) ?
    C1 C4 C5 C6 . . . . -60.9(6) ?
    C1 C4 C5 C10 . . . . 60.5(5) ?
    C10 C5 C6 C7 . . . . -60.0(6) ?
    C4 C5 C6 C7 . . . . 60.7(6) ?
    C5 C6 C7 C8 . . . . 59.1(6) ?
    C5 C6 C7 C2 . . . . -60.8(6) ?
    C1 C2 C7 C8 . . . . -58.8(5) ?
    C1 C2 C7 C6 . . . . 60.6(5) ?
    C6 C7 C8 C9 . . . . -59.1(6) ?
    C2 C7 C8 C9 . . . . 60.7(5) ?
    C7 C8 C9 C10 . . . . 59.1(5) ?
    C7 C8 C9 C3 . . . . -60.0(5) ?
    C1 C3 C9 C10 . . . . -60.4(5) ?
    C1 C3 C9 C8 . . . . 58.9(5) ?
    C8 C9 C10 C5 . . . . -58.0(6) ?
    C3 C9 C10 C5 . . . . 60.6(5) ?
    C6 C5 C10 C9 . . . . 59.7(6) ?
    C4 C5 C10 C9 . . . . -61.2(5) ?
