# Supplementary material for: 1-Bromo­adamantane
Source: Acta Crystallogr Sect E Struct Rep Online. 2008 Dec 13;65(Pt 1):o101. doi: 10.1107/S1600536808038452 (PMC2968026; doi:10.1107/S1600536808038452)
Supplement: Supplementary file 2 [file e-65-0o101-Isup2.hkl]

# 
# h,k,l, Fc-squared, Fo-squared, sigma(Fo-squared) and status flag 
# 
data_I
_shelx_title ' mo219 in P c 1 1            New: P21/c' 
_shelx_refln_list_code          4 
_shelx_F_calc_maximum      197.34 
_exptl_crystal_F_000       440.00 
_reflns_d_resolution_high  0.8331 
 
loop_ 
 _symmetry_equiv_pos_as_xyz 
 'x, y, z' 
 '-x, y+1/2, -z+1/2' 
 '-x, -y, -z' 
 'x, -y-1/2, z-1/2' 
 
_cell_length_a    10.1543 
_cell_length_b     6.8541 
_cell_length_c    13.2401 
_cell_angle_alpha  90.000 
_cell_angle_beta   90.027 
_cell_angle_gamma  90.000 
 
_shelx_F_squared_multiplier     1.000 
 
loop_ 
 _refln_index_h 
 _refln_index_k 
 _refln_index_l 
 _refln_F_squared_calc 
 _refln_F_squared_meas 
 _refln_F_squared_sigma 
 _refln_observed_status 
   2   0   0    38942.32    39048.24    335.73 o 
   3   0   0     4120.96     4292.22     35.81 o 
   4   0   0     1106.15     1023.91     22.96 o 
   5   0   0     4929.23     5135.46    465.62 o 
   6   0   0      998.34      909.52     85.84 o 
   7   0   0     1773.32     1923.73    134.91 o 
   8   0   0      528.39      538.09     50.94 o 
   9   0   0      458.44      546.05     35.85 o 
  10   0   0       35.29       27.20     22.93 o 
  11   0   0      330.31      334.95     45.38 o 
  12   0   0      133.04       99.86     45.14 o 
   2   1   0      374.17      388.93     11.95 o 
   3   1   0    11979.75    12989.70    585.68 o 
   4   1   0      375.56      351.58      9.10 o 
   5   1   0     6310.93     6922.49    326.36 o 
   6   1   0      700.77      703.48     14.43 o 
   7   1   0      944.43     1024.13     36.87 o 
   8   1   0     1012.46     1125.01     28.09 o 
   9   1   0      314.78      329.23     18.54 o 
  10   1   0      453.49      499.82     24.64 o 
  11   1   0       60.04       48.15     22.73 o 
  12   1   0       91.73       92.18     32.20 o 
   0   2   0      761.46      832.39     23.05 o 
   1   2   0      123.27      139.57      5.50 o 
   2   2   0       16.47       32.65      4.35 o 
   3   2   0      148.85      156.81      9.38 o 
   4   2   0        4.31        7.60     11.30 o 
   5   2   0       36.84       33.59      6.87 o 
   6   2   0      164.29      162.45     14.66 o 
   7   2   0       20.80       14.53     11.07 o 
   8   2   0      122.12      134.57     19.30 o 
   9   2   0       30.67       42.06     23.76 o 
  10   2   0        1.17      -11.42     15.40 o 
  11   2   0       33.03       31.58     37.92 o 
   1   3   0      390.11      391.37     14.49 o 
   2   3   0      766.14      816.76     22.21 o 
   3   3   0       66.06       61.23      7.71 o 
   4   3   0      281.87      277.98     12.52 o 
   5   3   0      374.07      359.36     11.11 o 
   6   3   0       38.98       29.69      6.94 o 
   7   3   0      335.92      356.29     21.36 o 
   8   3   0       27.76       -2.28     12.09 o 
   9   3   0       59.34       33.16     26.76 o 
  10   3   0       21.20       15.82     24.22 o 
  11   3   0        4.54       -9.31     40.37 o 
   0   4   0     3472.57     3591.20     37.44 o 
   1   4   0        6.03       -1.06      7.29 o 
   2   4   0     4153.99     4088.89     37.48 o 
   3   4   0      136.23      120.04      8.30 o 
   4   4   0     2110.25     1968.46    104.21 o 
   5   4   0      514.38      522.81     26.15 o 
   6   4   0      369.24      368.68     22.21 o 
   7   4   0      604.18      589.02     34.02 o 
   8   4   0       54.52       66.36     22.36 o 
   9   4   0      322.08      333.49     27.90 o 
  10   4   0       54.46       59.82     26.37 o 
   1   5   0     3365.28     3470.59     39.27 o 
   2   5   0       42.21       23.21      9.61 o 
   3   5   0     1738.38     1693.74     32.48 o 
   4   5   0      261.84      265.43     30.56 o 
   5   5   0     1432.39     1579.74     38.96 o 
   6   5   0      413.41      453.69     29.56 o 
   7   5   0     1065.44     1104.00     38.22 o 
   8   5   0      261.22      281.04     27.97 o 
   9   5   0      163.80      150.72     28.29 o 
   0   6   0       58.02       70.82     20.76 o 
   1   6   0       12.63        8.04      8.62 o 
   2   6   0      365.33      371.13     17.45 o 
   3   6   0       22.62       34.96     17.46 o 
   4   6   0      617.47      589.08     58.46 o 
   5   6   0       11.45        4.39     10.70 o 
   6   6   0      180.88      175.31     24.68 o 
   7   6   0      114.89       89.17     25.67 o 
   8   6   0       74.88       56.01     25.09 o 
   1   7   0      151.85      131.41     17.30 o 
   2   7   0       19.14       15.36     20.92 o 
   3   7   0        8.64       -1.59      3.73 o 
   4   7   0      121.34       97.24     33.06 o 
   5   7   0       51.18       35.34     26.44 o 
   6   7   0       44.24       50.36     28.41 o 
   1   8   0        0.73        7.54     42.84 o 
   2   8   0       52.47       49.64     46.35 o 
 -12   1   1      110.10      125.89     31.82 o 
 -11   1   1       82.64       82.44     22.95 o 
 -10   1   1      119.41      133.68     20.91 o 
  -9   1   1      361.20      373.88     20.08 o 
  -8   1   1      352.73      376.79     17.57 o 
  -7   1   1     1165.89     1216.67     35.51 o 
  -6   1   1     1259.56     1329.14     44.73 o 
  -5   1   1     2509.53     2651.18     76.99 o 
  -4   1   1     1810.53     1774.95     63.01 o 
  -3   1   1     3070.55     3191.70     25.15 o 
  -2   1   1      244.93      242.67      6.70 o 
  -1   1   1     8097.13     8968.50     86.28 o 
   1   1   1     7987.98     8007.03    436.92 o 
   2   1   1      282.22      307.52     11.66 o 
   3   1   1     3179.03     3426.74    159.21 o 
   4   1   1     2042.43     2217.70     94.25 o 
   5   1   1     2682.66     3047.27    101.62 o 
   6   1   1     1397.88     1521.37     56.36 o 
   7   1   1     1143.83     1242.34     22.05 o 
   8   1   1      397.00      435.13     17.89 o 
   9   1   1      315.07      300.13     24.33 o 
  10   1   1      130.14      134.43     21.56 o 
  11   1   1       72.54       42.03     23.22 o 
  12   1   1      107.02       95.12     33.78 o 
 -11   2   1      191.96      214.44     31.55 o 
 -10   2   1      170.55      162.31     27.55 o 
  -9   2   1      709.22      766.70     26.19 o 
  -8   2   1      353.73      362.31     15.68 o 
  -7   2   1      947.61     1039.29     25.48 o 
  -6   2   1     1374.38     1379.12     69.53 o 
  -5   2   1      974.36      977.95     23.35 o 
  -4   2   1     4725.65     4608.26    259.09 o 
  -3   2   1     2183.05     2055.71    112.41 o 
  -2   2   1     9742.32    10301.61     90.85 o 
  -1   2   1     2285.81     2385.98     55.36 o 
   0   2   1    10310.40    11746.98    264.51 o 
   1   2   1     2592.63     2872.20     68.33 o 
   2   2   1    10218.40    10399.66    201.33 o 
   3   2   1     2521.43     2835.13     90.02 o 
   4   2   1     4506.33     4580.19     61.59 o 
   5   2   1     1121.72     1128.65     38.53 o 
   6   2   1     1193.08     1191.56     65.23 o 
   7   2   1     1058.56     1136.38     32.80 o 
   8   2   1      306.56      299.90     21.74 o 
   9   2   1      761.93      917.76     50.69 o 
  10   2   1      147.60      145.79     27.99 o 
  11   2   1      202.08      224.35     40.65 o 
 -11   3   1       16.41        0.74     36.77 o 
 -10   3   1      280.97      335.63     29.91 o 
  -9   3   1      175.83      166.04     22.71 o 
  -8   3   1      512.40      563.39     28.84 o 
  -7   3   1      760.52      754.83    101.11 o 
  -6   3   1      862.24      827.44     41.12 o 
  -5   3   1     1810.36     1718.67     83.98 o 
  -4   3   1      708.12      657.14     36.02 o 
  -3   3   1     3674.72     3822.72     93.37 o 
  -2   3   1      606.09      598.31     14.06 o 
  -1   3   1     4973.47     5309.22    146.48 o 
   0   3   1      956.14      987.65     25.52 o 
   1   3   1     4608.36     4647.44     71.58 o 
   2   3   1      652.83      661.73     13.09 o 
   3   3   1     3232.18     3102.54     35.91 o 
   4   3   1      818.46      797.85     42.04 o 
   5   3   1     1664.49     1676.70     48.42 o 
   6   3   1      983.22     1018.23     69.08 o 
   7   3   1      719.87      714.82     69.57 o 
   8   3   1      570.35      637.25     25.83 o 
   9   3   1      159.45      154.12     24.36 o 
  10   3   1      294.71      360.04     27.90 o 
  11   3   1       14.23        2.60     24.37 o 
 -10   4   1       22.73        0.63      6.77 o 
  -9   4   1      137.21      116.65     25.16 o 
  -8   4   1      311.49      303.80     25.77 o 
  -7   4   1      284.96      281.99     22.78 o 
  -6   4   1      669.54      649.21     47.48 o 
  -5   4   1      229.16      248.63     25.45 o 
  -4   4   1      741.00      659.05     34.29 o 
  -3   4   1      163.25      153.07     16.38 o 
  -2   4   1      911.39      889.82     18.41 o 
  -1   4   1      169.69      162.21     12.79 o 
   0   4   1      826.89      845.55     15.83 o 
   1   4   1      170.96      175.92     11.88 o 
   2   4   1      983.15      981.25     31.69 o 
   3   4   1      186.62      159.24      6.63 o 
   4   4   1      753.20      688.13     73.38 o 
   5   4   1      235.65      227.82     19.78 o 
   6   4   1      629.80      649.01     43.31 o 
   7   4   1      261.25      250.49     22.89 o 
   8   4   1      292.07      316.64     29.99 o 
   9   4   1      133.81      120.62     26.13 o 
  10   4   1       20.02        4.02     33.19 o 
  -9   5   1       11.22        0.16      2.77 o 
  -8   5   1        8.69       15.07     43.70 o 
  -7   5   1      117.07       95.49     22.71 o 
  -6   5   1       15.30       11.56     25.39 o 
  -5   5   1       54.68       35.41     21.16 o 
  -4   5   1       35.47       28.26     21.67 o 
  -3   5   1       25.82       27.25     14.45 o 
  -2   5   1       40.28       33.38     14.99 o 
  -1   5   1       27.60       20.86      7.54 o 
   0   5   1        0.45       -0.21      1.49 o 
   1   5   1       31.43       27.02     12.70 o 
   2   5   1       34.88       21.46     14.15 o 
   3   5   1       27.73       14.86     11.49 o 
   4   5   1       35.39       30.79     18.80 o 
   5   5   1       51.82       34.95     20.22 o 
   6   5   1       16.55       -3.96     16.36 o 
   7   5   1      114.96      101.70     21.65 o 
   8   5   1        9.41        6.75     11.34 o 
   9   5   1       11.73       -5.47     18.09 o 
  -8   6   1      148.64      129.92     28.70 o 
  -7   6   1       79.42       66.26     26.25 o 
  -6   6   1      188.09      172.20     24.89 o 
  -5   6   1      142.58      139.28     24.86 o 
  -4   6   1      492.88      536.11     44.47 o 
  -3   6   1      166.50      141.96     21.68 o 
  -2   6   1      919.36      924.79     36.15 o 
  -1   6   1      257.17      248.01     16.48 o 
   0   6   1      997.79     1020.85     21.78 o 
   1   6   1      280.77      292.66     16.82 o 
   2   6   1      884.42      904.32     20.50 o 
   3   6   1      191.07      158.47     18.95 o 
   4   6   1      487.19      527.94     32.39 o 
   5   6   1      153.62      138.91     24.88 o 
   6   6   1      183.30      184.60     25.24 o 
   7   6   1       82.49       57.41     26.70 o 
   8   6   1      129.82      106.36     28.58 o 
  -6   7   1       54.09       44.06     24.75 o 
  -5   7   1      583.76      582.33     36.37 o 
  -4   7   1       66.35       61.23     33.35 o 
  -3   7   1      618.47      665.64     51.43 o 
  -2   7   1      100.79       97.33     21.43 o 
  -1   7   1      358.37      366.65     20.13 o 
   0   7   1       99.76       90.29     17.09 o 
   1   7   1      342.71      356.38     24.04 o 
   2   7   1      103.65       94.38     21.41 o 
   3   7   1      550.43      520.53     29.10 o 
   4   7   1       69.54       43.37     25.80 o 
   5   7   1      507.98      524.15     39.58 o 
   6   7   1       62.24       55.05     28.27 o 
  -2   8   1      135.82      118.09     46.16 o 
  -1   8   1       26.30       23.45     28.70 o 
   0   8   1      265.49      285.63     47.02 o 
   1   8   1       28.29        3.83     10.08 o 
   2   8   1      137.76      118.64     33.99 o 
 -12   0   2       84.81       75.68     42.06 o 
 -11   0   2      271.92      315.54     41.55 o 
 -10   0   2      883.24      918.62     66.23 o 
  -9   0   2      458.73      486.94     25.03 o 
  -8   0   2     1813.41     1887.92     55.30 o 
  -7   0   2     1209.13     1228.29     78.69 o 
  -6   0   2     2974.69     3020.33    227.67 o 
  -5   0   2     5348.50     4945.15    336.31 o 
  -4   0   2     6225.32     5733.87     54.28 o 
  -2   0   2     7248.22     6657.80    158.40 o 
   2   0   2     6905.29     7271.65    133.43 o 
   3   0   2     8504.95     9908.77     77.56 o 
   4   0   2     6165.74     6429.31    302.22 o 
   5   0   2     6128.19     6778.49    631.16 o 
   6   0   2     2734.76     2814.09    246.40 o 
   7   0   2     1395.77     1560.78    127.88 o 
   8   0   2     1571.31     1617.25     82.54 o 
   9   0   2      523.77      561.33     37.00 o 
  11   0   2      305.73      361.47     46.12 o 
  12   0   2       74.80       60.92     50.14 o 
 -12   1   2       39.12       31.21     29.66 o 
 -11   1   2      134.04      127.25     23.01 o 
 -10   1   2      414.01      442.57     26.84 o 
  -9   1   2      153.00      171.30     15.47 o 
  -8   1   2     1080.59     1133.36     26.64 o 
  -7   1   2      931.17      983.78     18.16 o 
  -6   1   2     1000.72      925.52     51.67 o 
  -5   1   2     1976.55     2036.73     25.97 o 
  -4   1   2      545.10      486.49     14.04 o 
  -3   1   2     2280.82     2228.32    101.26 o 
  -2   1   2     3523.19     3567.23    234.41 o 
  -1   1   2     6402.98     7260.69    211.24 o 
   0   1   2    15486.61    16849.85    193.89 o 
   1   1   2     6452.35     6723.58    140.48 o 
   2   1   2     3582.83     3487.34     98.61 o 
   3   1   2     2047.43     1875.98     58.04 o 
   4   1   2      572.69      529.42     15.69 o 
   5   1   2     1709.47     1635.75     75.23 o 
   6   1   2     1145.34     1172.65     47.59 o 
   7   1   2      813.28      845.75     43.78 o 
   8   1   2     1232.98     1375.48     27.66 o 
   9   1   2      132.42      167.69     20.21 o 
  10   1   2      421.52      455.01     25.63 o 
  11   1   2      137.90      124.99     31.24 o 
  12   1   2       43.32       23.14     32.82 o 
 -11   2   2       18.47       22.88     37.49 o 
 -10   2   2       30.11       29.82     24.83 o 
  -9   2   2       11.34        6.37     26.55 o 
  -8   2   2      160.93      169.33     14.49 o 
  -7   2   2       27.15       32.50     16.04 o 
  -6   2   2      118.27      107.41     14.81 o 
  -5   2   2      281.20      287.18     14.46 o 
  -4   2   2      215.37      211.54     17.59 o 
  -3   2   2     1531.63     1539.30     20.86 o 
  -2   2   2      706.70      778.31     16.27 o 
  -1   2   2     1359.03     1463.20     39.62 o 
   0   2   2       98.00       99.03      4.81 o 
   1   2   2     1503.67     1621.03     19.05 o 
   2   2   2      691.15      700.88     14.44 o 
   3   2   2     1761.21     1816.55     80.99 o 
   4   2   2      200.28      182.74     12.65 o 
   5   2   2      318.78      337.38     42.74 o 
   6   2   2      136.24      116.36      5.48 o 
   7   2   2       24.14        0.22      7.98 o 
   8   2   2      185.82      210.42     25.31 o 
   9   2   2       10.26       -7.00     25.37 o 
  10   2   2       26.05        5.03     30.70 o 
  11   2   2       17.79       10.42     40.44 o 
 -11   3   2       97.66      107.97     38.52 o 
 -10   3   2       36.25       16.96     32.27 o 
  -9   3   2       78.43       25.31     25.07 o 
  -8   3   2       52.92       30.18     28.22 o 
  -7   3   2      209.05      183.06     28.41 o 
  -6   3   2      125.49      100.98     16.89 o 
  -5   3   2       65.88       51.72     14.75 o 
  -4   3   2      739.25      746.14     46.96 o 
  -3   3   2      959.61     1019.67     34.25 o 
  -2   3   2     1683.70     1922.85     72.91 o 
  -1   3   2      710.47      721.54     13.18 o 
   0   3   2      857.92      909.84     20.61 o 
   1   3   2      760.76      821.24     15.22 o 
   2   3   2     1880.84     2085.94     44.09 o 
   3   3   2     1017.32     1005.16     28.86 o 
   4   3   2      837.15      809.82     46.99 o 
   5   3   2       57.06       44.13     17.89 o 
   6   3   2      144.19      122.95     17.70 o 
   7   3   2      241.02      206.49     21.09 o 
   8   3   2       61.05       35.41     17.95 o 
   9   3   2       79.01       52.95     22.97 o 
  10   3   2       40.49       32.75     30.08 o 
  11   3   2       84.61       79.38     34.96 o 
 -10   4   2      134.71      151.22     39.09 o 
  -9   4   2      180.17      179.87     24.92 o 
  -8   4   2      614.49      615.63     44.00 o 
  -7   4   2      616.40      673.04     29.38 o 
  -6   4   2     1245.69     1243.47     86.67 o 
  -5   4   2      960.91     1033.31     42.66 o 
  -4   4   2      847.85      899.17     44.61 o 
  -3   4   2      900.29      893.63     38.54 o 
  -2   4   2      687.08      656.11     27.34 o 
  -1   4   2     1584.06     1571.85     30.58 o 
   0   4   2     1281.06     1277.23     30.55 o 
   1   4   2     1587.19     1594.73     41.21 o 
   2   4   2      639.57      648.58     13.48 o 
   3   4   2      959.64      916.33     26.49 o 
   4   4   2      756.35      769.01     23.83 o 
   5   4   2     1077.98     1059.93     51.05 o 
   6   4   2     1121.24     1071.12     51.67 o 
   7   4   2      699.28      675.64     40.25 o 
   8   4   2      537.02      547.75     33.54 o 
   9   4   2      208.11      203.96     25.87 o 
  10   4   2      131.77      153.17     35.26 o 
  -9   5   2      146.65      149.47     42.12 o 
  -8   5   2      212.55      237.00     51.77 o 
  -7   5   2      228.06      256.22     24.85 o 
  -6   5   2      332.05      322.75     25.70 o 
  -5   5   2      746.00      799.11     74.04 o 
  -4   5   2      729.83      824.55     29.81 o 
  -3   5   2     2225.60     2446.13     40.32 o 
  -2   5   2     1041.69     1025.03     27.73 o 
  -1   5   2     2343.62     2246.86     68.24 o 
   0   5   2      809.18      836.36     21.33 o 
   1   5   2     2186.77     2233.11     24.63 o 
   2   5   2     1107.37     1143.83     23.09 o 
   3   5   2     1967.99     1914.74     25.77 o 
   4   5   2      824.13      816.90     36.56 o 
   5   5   2      647.02      684.72     32.79 o 
   6   5   2      371.42      363.89     30.93 o 
   7   5   2      198.13      221.75     25.86 o 
   8   5   2      223.48      237.48     26.93 o 
   9   5   2      127.66      117.65     29.00 o 
  -8   6   2       28.48       63.81     40.03 o 
  -7   6   2       85.73       99.95     25.74 o 
  -6   6   2      242.26      234.75     26.52 o 
  -5   6   2      102.69      113.30     24.11 o 
  -4   6   2      299.15      299.31     31.19 o 
  -3   6   2      202.13      192.12     22.65 o 
  -2   6   2      288.78      268.94     33.90 o 
  -1   6   2      731.23      721.93     26.18 o 
   0   6   2      398.94      393.73     19.27 o 
   1   6   2      775.84      745.40     19.92 o 
   2   6   2      297.04      294.05     15.11 o 
   3   6   2      233.53      207.59     19.92 o 
   4   6   2      268.67      275.98     21.58 o 
   5   6   2      117.79      106.45     23.75 o 
   6   6   2      209.72      232.68     33.68 o 
   7   6   2       98.90      103.15     28.07 o 
   8   6   2       24.69       12.67     15.92 o 
  -6   7   2       15.23       -0.53     15.36 o 
  -5   7   2       39.27       26.75     35.38 o 
  -4   7   2       42.17       20.77     33.31 o 
  -3   7   2       12.61        4.26     40.30 o 
  -2   7   2        3.80        0.10      6.22 o 
  -1   7   2        4.47       -0.66     23.72 o 
   0   7   2       88.37       94.45     21.08 o 
   1   7   2        4.89       -7.47     21.31 o 
   2   7   2        4.27        7.50     28.88 o 
   3   7   2       11.28       -3.75     31.09 o 
   4   7   2       42.27       32.81     22.16 o 
   5   7   2       35.98       15.35     22.90 o 
   6   7   2       15.87       -2.79     23.06 o 
  -2   8   2       29.26       29.59     43.32 o 
  -1   8   2       75.69       79.16     42.57 o 
   0   8   2       22.85       22.46     30.89 o 
   1   8   2       81.12       54.35     32.24 o 
   2   8   2       29.20       31.98     27.02 o 
 -11   1   3       82.19       82.20     21.81 o 
 -10   1   3      139.91      163.35     20.37 o 
  -9   1   3      382.59      403.77     17.37 o 
  -8   1   3      102.48      105.59     14.27 o 
  -7   1   3      555.51      555.23     26.54 o 
  -6   1   3       43.37       35.88     12.73 o 
  -5   1   3      516.91      505.07     22.28 o 
  -4   1   3     1342.93     1310.43    121.88 o 
  -3   1   3      961.93      966.50     25.26 o 
  -2   1   3     5068.28     5378.01    150.85 o 
  -1   1   3     2305.04     2617.13     35.55 o 
   0   1   3     5103.93     5585.21     74.25 o 
   1   1   3     2134.45     2065.69     54.87 o 
   2   1   3     4852.69     4609.75     86.80 o 
   3   1   3      841.14      793.97     17.50 o 
   4   1   3     1299.31     1245.80     18.07 o 
   5   1   3      447.08      407.74     16.52 o 
   6   1   3       49.49       36.35     10.95 o 
   7   1   3      486.62      470.86     29.05 o 
   8   1   3      104.31      108.36     15.18 o 
   9   1   3      343.79      345.99     22.33 o 
  10   1   3      156.36      170.66     22.97 o 
  11   1   3       75.16       56.71     32.39 o 
 -11   2   3       54.09       32.88     45.61 o 
 -10   2   3      389.16      421.90     25.78 o 
  -9   2   3      633.50      628.98     37.22 o 
  -8   2   3      754.74      848.02     46.84 o 
  -7   2   3     3036.94     2935.62    237.68 o 
  -6   2   3     1628.17     1692.72     89.65 o 
  -5   2   3     4202.27     4397.47     65.02 o 
  -4   2   3     1961.27     1927.44     78.91 o 
  -3   2   3     3361.74     3336.64    132.40 o 
  -2   2   3      655.21      680.97     13.58 o 
  -1   2   3     3952.93     4201.18    131.00 o 
   0   2   3       14.53       17.33      5.86 o 
   1   2   3     3936.23     3957.15     75.86 o 
   2   2   3      590.49      534.97     20.17 o 
   3   2   3     3438.06     3381.76     98.98 o 
   4   2   3     1702.85     1658.43     39.87 o 
   5   2   3     4475.56     4598.07    235.68 o 
   6   2   3     1410.73     1414.78     45.18 o 
   7   2   3     3272.88     3472.87     69.12 o 
   8   2   3      662.86      710.63     30.17 o 
   9   2   3      710.18      716.52     33.11 o 
  10   2   3      367.51      420.48     35.48 o 
  11   2   3       57.49       48.71     26.30 o 
 -11   3   3      159.07      183.48     38.87 o 
 -10   3   3      135.23      128.94     33.84 o 
  -9   3   3      431.30      470.21     35.67 o 
  -8   3   3      186.62      196.87     27.81 o 
  -7   3   3      817.23      805.64     39.63 o 
  -6   3   3      647.22      666.59     23.74 o 
  -5   3   3     1021.17     1022.14     68.79 o 
  -4   3   3     3108.55     3240.84     78.03 o 
  -3   3   3      864.68      918.85     25.77 o 
  -2   3   3     6042.63     6532.75    204.69 o 
  -1   3   3     1537.93     1605.42     48.48 o 
   0   3   3     6547.75     6797.38    104.95 o 
   1   3   3     1493.25     1517.47     26.23 o 
   2   3   3     6496.20     6822.05    132.50 o 
   3   3   3      749.50      681.46     20.49 o 
   4   3   3     3388.03     3369.76    109.46 o 
   5   3   3      921.10      924.91     42.64 o 
   6   3   3      715.58      717.32     31.41 o 
   7   3   3      774.28      817.88     32.69 o 
   8   3   3      213.11      231.79     22.78 o 
   9   3   3      409.53      463.27     33.74 o 
  10   3   3      151.25      147.64     33.07 o 
  11   3   3      147.46      162.01     35.60 o 
 -10   4   3       32.14       42.58     33.56 o 
  -9   4   3       17.47        7.38     36.93 o 
  -8   4   3       62.36       73.65     30.31 o 
  -7   4   3       80.40       79.60     19.73 o 
  -6   4   3       70.77       81.86     18.21 o 
  -5   4   3      199.67      212.43     22.20 o 
  -4   4   3      403.63      416.87     38.97 o 
  -3   4   3      399.76      386.67     16.67 o 
  -2   4   3     1028.78     1024.09     20.52 o 
  -1   4   3      922.87      925.51     25.95 o 
   0   4   3      670.73      672.87     17.19 o 
   1   4   3      892.99      854.35     20.48 o 
   2   4   3      891.62      871.80     18.28 o 
   3   4   3      400.75      360.75     10.94 o 
   4   4   3      349.03      366.85     21.38 o 
   5   4   3      230.20      234.12     20.92 o 
   6   4   3       61.22       62.73     20.88 o 
   7   4   3       80.92       68.51     22.03 o 
   8   4   3       59.30       53.74     23.30 o 
   9   4   3       15.39       15.49     33.13 o 
  10   4   3       32.00       -0.63      6.38 o 
  -9   5   3       19.06       31.24     37.11 o 
  -8   5   3       14.10       25.83     46.69 o 
  -7   5   3        1.35       -1.55     20.54 o 
  -6   5   3       17.21        8.19     39.03 o 
  -5   5   3        1.92       -2.84     17.11 o 
  -4   5   3       81.76       71.88     18.52 o 
  -3   5   3      143.71      158.75     31.98 o 
  -2   5   3      439.05      442.71     23.45 o 
  -1   5   3       80.35       72.96     11.25 o 
   0   5   3      387.56      391.84     14.61 o 
   1   5   3       76.92       76.30     11.52 o 
   2   5   3      386.39      382.24     14.30 o 
   3   5   3      133.36      127.80     12.11 o 
   4   5   3       77.03       57.69     17.62 o 
   5   5   3        1.68       -5.91     13.96 o 
   6   5   3       15.10        5.18      7.68 o 
   7   5   3        1.42       -4.62     24.29 o 
   8   5   3       14.67        5.35     28.09 o 
   9   5   3       20.30       14.86     35.43 o 
  -8   6   3       42.13       53.50     40.29 o 
  -7   6   3      133.98      132.58     38.12 o 
  -6   6   3      104.17      122.98     31.28 o 
  -5   6   3      300.72      280.87     37.29 o 
  -4   6   3       99.14       88.74     29.56 o 
  -3   6   3      340.72      365.80     41.28 o 
  -2   6   3      196.21      184.75     23.53 o 
  -1   6   3      212.49      220.63     16.17 o 
   0   6   3      345.55      347.02     17.16 o 
   1   6   3      237.25      248.55     15.91 o 
   2   6   3      202.86      195.64     19.13 o 
   3   6   3      383.13      351.25     20.88 o 
   4   6   3       86.00       75.78     20.11 o 
   5   6   3      311.22      307.33     40.04 o 
   6   6   3       94.41       77.60     25.65 o 
   7   6   3      142.83      105.49     28.51 o 
   8   6   3       37.63        7.76     10.71 o 
  -5   7   3      147.81      148.69     38.69 o 
  -4   7   3      216.01      199.30     33.72 o 
  -3   7   3      169.71      181.94     43.70 o 
  -2   7   3      572.61      551.12     39.12 o 
  -1   7   3      102.78       93.05     19.04 o 
   0   7   3     1062.45     1034.66     35.62 o 
   1   7   3       92.96       68.30     28.91 o 
   2   7   3      588.71      506.35     28.48 o 
   3   7   3      146.91      145.45     22.15 o 
   4   7   3      247.20      235.94     25.64 o 
   5   7   3      128.77      127.27     27.84 o 
  -1   8   3      148.48      135.63     47.53 o 
   0   8   3       55.42       20.75     43.95 o 
   1   8   3      155.37      120.23     34.60 o 
 -11   0   4        1.92       -5.74     35.07 o 
 -10   0   4      624.86      708.49     47.59 o 
  -9   0   4      199.62      170.51     21.77 o 
  -8   0   4     1181.62     1256.14     90.87 o 
  -7   0   4     1053.74     1002.51     30.58 o 
  -6   0   4     1046.32      965.50     21.29 o 
  -5   0   4     3326.03     3050.86     28.14 o 
  -4   0   4      993.69      931.81     22.40 o 
  -3   0   4     6197.49     5398.65     27.49 o 
  -2   0   4     1396.38     1258.57     21.52 o 
  -1   0   4     9827.51    10404.67     67.21 o 
   0   0   4       95.35       93.08      7.66 o 
   1   0   4    10279.28    10181.04    120.89 o 
   2   0   4     1302.41     1301.40     40.81 o 
   3   0   4     6358.86     6323.83     53.35 o 
   4   0   4      951.04      936.05     55.43 o 
   5   0   4     3255.92     2968.28     50.26 o 
   6   0   4     1035.84     1026.85     56.92 o 
   7   0   4     1111.73     1135.43     34.31 o 
   8   0   4     1147.20     1199.80     50.34 o 
   9   0   4      229.95      228.06     24.30 o 
  10   0   4      586.46      658.89     51.67 o 
  11   0   4        2.05       -9.80     19.10 o 
 -11   1   4      173.38      134.26     43.86 o 
 -10   1   4      215.84      199.02     17.68 o 
  -9   1   4      283.72      305.43     15.37 o 
  -8   1   4      262.51      261.64     18.16 o 
  -7   1   4      848.85      910.15     38.73 o 
  -6   1   4      859.29      840.12     36.82 o 
  -5   1   4     1384.70     1383.47     77.28 o 
  -4   1   4     3675.17     3459.30    340.34 o 
  -3   1   4      736.25      664.79     19.06 o 
  -2   1   4     9228.75     8687.13    508.73 o 
  -1   1   4      250.23      285.01      9.06 o 
   0   1   4     7068.93     7585.11    143.32 o 
   1   1   4      283.70      280.25     13.15 o 
   2   1   4     8629.11     8203.05    194.02 o 
   3   1   4      694.93      668.02      9.98 o 
   4   1   4     3698.43     3707.34     71.64 o 
   5   1   4     1274.69     1233.86     14.62 o 
   6   1   4      903.63      924.58     29.05 o 
   7   1   4      776.36      813.12     27.75 o 
   8   1   4      247.77      229.62     20.11 o 
   9   1   4      280.91      332.26     22.95 o 
  10   1   4      217.64      238.98     24.42 o 
  11   1   4      185.40      230.04     35.55 o 
 -11   2   4       22.42       34.60     45.18 o 
 -10   2   4       87.06       85.73     32.56 o 
  -9   2   4       63.34       58.36     20.21 o 
  -8   2   4      119.74      117.08     18.53 o 
  -7   2   4      773.38      811.03     36.85 o 
  -6   2   4      209.90      194.05     23.36 o 
  -5   2   4      512.26      474.91     28.54 o 
  -4   2   4       73.09       65.44      9.66 o 
  -3   2   4      119.73      115.10      9.92 o 
  -2   2   4      176.86      202.91      9.49 o 
  -1   2   4     1448.97     1639.05     21.72 o 
   0   2   4      885.15      910.99     22.15 o 
   1   2   4     1598.97     1619.29     29.22 o 
   2   2   4      192.49      185.60      7.87 o 
   3   2   4      136.73      125.74      7.30 o 
   4   2   4       83.12       78.80      7.00 o 
   5   2   4      479.57      441.50     14.13 o 
   6   2   4      241.32      240.58     23.02 o 
   7   2   4      767.42      765.73     43.62 o 
   8   2   4      133.47      122.00     24.22 o 
   9   2   4       69.15       83.44     26.06 o 
  10   2   4       81.75      102.95     30.30 o 
  11   2   4       24.61        4.78     13.98 o 
 -10   3   4        2.53        3.38     21.18 o 
  -9   3   4       43.92       43.19     30.23 o 
  -8   3   4      403.41      382.07     32.96 o 
  -7   3   4      165.52      144.18     17.98 o 
  -6   3   4      872.17      846.75     59.49 o 
  -5   3   4      318.42      288.56     16.39 o 
  -4   3   4      330.42      333.02     28.98 o 
  -3   3   4       32.45       34.64     21.28 o 
  -2   3   4      807.00      864.36     24.99 o 
  -1   3   4        6.09        1.67      1.69 o 
   0   3   4     3559.66     3854.73    105.54 o 
   1   3   4        6.00        2.62      2.30 o 
   2   3   4      822.46      812.34     17.26 o 
   3   3   4       34.99       21.87      6.56 o 
   4   3   4      291.53      282.10     18.77 o 
   5   3   4      342.09      327.10     19.11 o 
   6   3   4      802.65      807.44     45.73 o 
   7   3   4      171.09      149.40     21.25 o 
   8   3   4      397.10      400.19     31.45 o 
   9   3   4       40.28       27.45     27.74 o 
  10   3   4        2.32       -5.96     10.52 o 
 -10   4   4      191.52      207.38     37.27 o 
  -9   4   4      182.07      162.25     36.63 o 
  -8   4   4      380.83      412.67     53.29 o 
  -7   4   4      212.27      192.16     30.28 o 
  -6   4   4      344.32      332.53     23.68 o 
  -5   4   4     1276.28     1355.63     74.82 o 
  -4   4   4      375.64      383.10     18.43 o 
  -3   4   4     3504.81     3818.87     64.85 o 
  -2   4   4      300.49      332.07     14.90 o 
  -1   4   4     2790.99     2727.00     32.97 o 
   0   4   4        0.91       -0.51      2.95 o 
   1   4   4     2654.91     2584.96     68.98 o 
   2   4   4      297.65      314.70     12.00 o 
   3   4   4     3360.71     3316.65     80.76 o 
   4   4   4      361.46      372.97     22.29 o 
   5   4   4     1293.33     1266.66     54.17 o 
   6   4   4      329.84      310.22     25.76 o 
   7   4   4      230.55      227.56     23.24 o 
   8   4   4      382.02      373.88     31.33 o 
   9   4   4      196.68      192.85     34.66 o 
  10   4   4      198.37      170.42     56.12 o 
  -9   5   4      226.13      260.95     38.83 o 
  -8   5   4      168.82      147.86     36.62 o 
  -7   5   4      254.88      271.34     42.68 o 
  -6   5   4      578.41      551.02     69.84 o 
  -5   5   4      203.19      245.99     20.53 o 
  -4   5   4      998.04      981.29     91.85 o 
  -3   5   4      121.48      113.56     33.82 o 
  -2   5   4     1574.18     1631.81     35.81 o 
  -1   5   4       69.51       59.54     14.03 o 
   0   5   4     1967.44     1949.55     42.42 o 
   1   5   4       63.71       61.11     11.03 o 
   2   5   4     1790.93     1830.47     54.41 o 
   3   5   4      106.60      104.56     17.68 o 
   4   5   4     1129.42     1038.64     63.73 o 
   5   5   4      201.73      232.76     24.32 o 
   6   5   4      599.33      571.08     44.05 o 
   7   5   4      263.92      267.18     26.84 o 
   8   5   4      156.58      149.95     26.88 o 
   9   5   4      223.72      223.80     30.82 o 
  -7   6   4       89.01       90.70     38.30 o 
  -6   6   4      134.61      141.16     33.61 o 
  -5   6   4      204.88      221.20     43.62 o 
  -4   6   4       98.57       90.55     30.69 o 
  -3   6   4      573.66      623.19     46.32 o 
  -2   6   4       34.49       50.42     22.15 o 
  -1   6   4      572.13      584.17     28.23 o 
   0   6   4       68.95       56.76     19.06 o 
   1   6   4      524.75      554.78     23.43 o 
   2   6   4       29.83       19.75     19.04 o 
   3   6   4      513.36      457.98     38.45 o 
   4   6   4       96.55       95.88     20.46 o 
   5   6   4      200.61      190.61     22.42 o 
   6   6   4      128.06      107.37     25.89 o 
   7   6   4       96.55       85.33     28.43 o 
  -5   7   4       16.36        2.25     39.95 o 
  -4   7   4       16.65       21.75     46.63 o 
  -3   7   4       22.11        9.84     42.41 o 
  -2   7   4       32.92        2.62     19.62 o 
  -1   7   4        3.00      -10.91     22.47 o 
   0   7   4       44.66        5.26     13.05 o 
   1   7   4        3.09        2.26     33.75 o 
   2   7   4       37.44        2.88     14.81 o 
   3   7   4       19.23       12.85     24.87 o 
   4   7   4       16.02       13.14     23.64 o 
   5   7   4       14.19        4.87      8.66 o 
 -11   1   5       35.50        7.19     43.97 o 
 -10   1   5       62.89       38.68     25.73 o 
  -9   1   5      161.93      170.24     17.08 o 
  -8   1   5      221.74      207.18     17.05 o 
  -7   1   5      429.28      468.24     19.90 o 
  -6   1   5      772.04      771.51     76.70 o 
  -5   1   5      504.81      491.04     16.75 o 
  -4   1   5     1421.76     1148.76     33.08 o 
  -3   1   5      876.24      726.80     15.65 o 
  -2   1   5     1010.12      971.66     69.92 o 
  -1   1   5      583.08      613.60     10.15 o 
   0   1   5      395.20      364.35      9.21 o 
   1   1   5      665.46      632.16     13.65 o 
   2   1   5     1084.37      999.46     23.61 o 
   3   1   5      947.14      927.15     16.06 o 
   4   1   5     1397.68     1356.75     37.18 o 
   5   1   5      582.57      577.22     22.65 o 
   6   1   5      717.92      703.94     17.10 o 
   7   1   5      495.49      485.58     17.09 o 
   8   1   5      198.18      192.29     21.07 o 
   9   1   5      183.24      168.89     21.44 o 
  10   1   5       54.39       53.08     23.97 o 
  11   1   5       35.05       23.67     32.07 o 
 -11   2   5       65.07       48.57     35.74 o 
 -10   2   5      267.17      254.08     52.41 o 
  -9   2   5      115.67      105.67     36.08 o 
  -8   2   5      670.76      717.04     75.45 o 
  -7   2   5      355.67      341.04     29.35 o 
  -6   2   5     1353.44     1246.54    124.09 o 
  -5   2   5     1448.46     1399.67     43.25 o 
  -4   2   5     1347.97     1370.28    115.93 o 
  -3   2   5     5942.30     5853.33     60.43 o 
  -2   2   5     1128.53     1056.38     70.75 o 
  -1   2   5    15486.28    17036.46    236.05 o 
   0   2   5     1344.51     1415.42     42.31 o 
   1   2   5    15103.13    15580.34    442.75 o 
   2   2   5     1253.10     1120.27     43.25 o 
   3   2   5     5553.26     5397.44     73.44 o 
   4   2   5     1529.76     1511.83     31.90 o 
   5   2   5     1320.78     1241.36     28.54 o 
   6   2   5     1377.10     1385.96     48.58 o 
   7   2   5      320.61      292.59     27.31 o 
   8   2   5      655.14      701.81     45.18 o 
   9   2   5      105.14      111.21     28.19 o 
  10   2   5      287.16      311.09     32.84 o 
  11   2   5       61.81       65.77     28.15 o 
 -10   3   5      127.42      135.26     36.01 o 
  -9   3   5      401.40      433.64     37.34 o 
  -8   3   5      742.83      786.13     95.87 o 
  -7   3   5      594.95      560.79     76.35 o 
  -6   3   5     1928.12     1991.02    124.41 o 
  -5   3   5      568.09      562.84     37.48 o 
  -4   3   5     2848.96     2812.66    185.26 o 
  -3   3   5      383.71      416.55     23.63 o 
  -2   3   5     3142.24     3234.45     99.47 o 
  -1   3   5      160.83      142.68      8.38 o 
   0   3   5     3060.82     3027.98     97.95 o 
   1   3   5      181.87      167.72      9.54 o 
   2   3   5     3136.83     3058.06     51.24 o 
   3   3   5      441.55      400.56     14.88 o 
   4   3   5     2882.98     2723.12    102.89 o 
   5   3   5      642.16      625.32     43.35 o 
   6   3   5     1886.70     1929.68     61.74 o 
   7   3   5      667.69      686.07     49.09 o 
   8   3   5      674.16      660.22     48.97 o 
   9   3   5      420.74      522.23     34.41 o 
  10   3   5      110.26      107.23     32.20 o 
  -9   4   5       58.81       63.20     36.59 o 
  -8   4   5      137.75      120.88     32.79 o 
  -7   4   5       84.95       51.50     27.28 o 
  -6   4   5       49.60       51.95     25.28 o 
  -5   4   5      374.05      396.52     19.69 o 
  -4   4   5       24.61       18.67     15.66 o 
  -3   4   5      353.06      368.09     18.88 o 
  -2   4   5       26.52       29.49     13.99 o 
  -1   4   5       80.71       75.44     10.87 o 
   0   4   5        3.05       -2.26     10.16 o 
   1   4   5       86.58       71.73      9.45 o 
   2   4   5       29.30       21.58      5.28 o 
   3   4   5      348.62      343.74     21.19 o 
   4   4   5       27.84        7.33      8.22 o 
   5   4   5      334.73      330.75     23.06 o 
   6   4   5       56.32       43.52     21.03 o 
   7   4   5       80.90       80.76     22.52 o 
   8   4   5      149.93      134.45     26.04 o 
   9   4   5       66.14       47.88     50.26 o 
  -8   5   5       25.58       37.89     36.51 o 
  -7   5   5       30.28       22.71     29.71 o 
  -6   5   5       75.52       74.32     32.43 o 
  -5   5   5       37.63       21.45     29.48 o 
  -4   5   5       96.84       80.41     26.48 o 
  -2   5   5       28.35       18.24     18.13 o 
  -1   5   5       16.57       11.64     14.66 o 
   0   5   5       45.69       52.20     12.15 o 
   1   5   5       18.64       12.37      9.91 o 
   2   5   5       29.29       34.98     12.46 o 
   3   5   5       19.06       -0.22      7.13 o 
   4   5   5       91.37       80.22     17.98 o 
   5   5   5       33.32       24.70     11.83 o 
   6   5   5       65.57       55.98     23.53 o 
   7   5   5       29.83       19.47     25.62 o 
   8   5   5       27.48        7.98     29.00 o 
  -7   6   5      100.58       71.97     39.33 o 
  -6   6   5       89.18       68.09     35.38 o 
  -5   6   5      131.95      151.11     32.90 o 
  -4   6   5       57.97       53.12     29.34 o 
  -3   6   5      261.14      275.36     39.95 o 
  -2   6   5      122.97      117.82     35.15 o 
  -1   6   5      434.79      467.40     26.02 o 
   0   6   5      195.06      189.58     20.35 o 
   1   6   5      403.26      413.70     17.16 o 
   2   6   5      119.88       97.30     19.17 o 
   3   6   5      230.35      207.11     20.58 o 
   4   6   5       66.04       51.47     20.41 o 
   5   6   5      123.05      114.40     22.90 o 
   6   6   5      101.58       81.86     26.55 o 
   7   6   5       90.27       75.50     28.21 o 
  -5   7   5       85.49       77.94     37.34 o 
  -4   7   5      375.38      388.57     40.55 o 
  -3   7   5      107.77      111.03     43.66 o 
  -2   7   5      502.09      560.04     35.94 o 
  -1   7   5       39.71       31.71     22.91 o 
   0   7   5      521.33      497.06     35.83 o 
   1   7   5       43.53       31.29     31.07 o 
   2   7   5      516.29      532.22     31.58 o 
   3   7   5      123.51      116.39     28.57 o 
   4   7   5      368.91      391.00     49.52 o 
   5   7   5       97.09       85.81     30.67 o 
 -11   0   6      143.90      160.62     44.64 o 
 -10   0   6      276.37      292.23     42.76 o 
  -9   0   6      463.78      484.52     41.71 o 
  -7   0   6      743.34      733.79     34.09 o 
  -4   0   6     1864.40     1633.25    136.53 o 
  -3   0   6     3990.99     3539.04    222.36 o 
  -2   0   6     3865.80     3507.29    419.65 o 
  -1   0   6     4903.51     5008.63    112.92 o 
   0   0   6     4363.77     4574.90     30.28 o 
   1   0   6     4864.13     4795.93     28.55 o 
   2   0   6     3934.25     3787.50     57.11 o 
   3   0   6     3822.86     3525.28     43.54 o 
   4   0   6     2098.38     1948.08     38.62 o 
   5   0   6     1396.22     1256.79     26.62 o 
   6   0   6     1397.33     1433.80     37.57 o 
   7   0   6      673.48      672.24     43.74 o 
   8   0   6      688.94      745.46     28.06 o 
   9   0   6      437.66      457.46     48.19 o 
  10   0   6      312.68      363.65     49.28 o 
  11   0   6      127.71      153.24     48.39 o 
 -11   1   6       55.68       89.23     46.16 o 
 -10   1   6      107.03      124.93     28.18 o 
  -9   1   6      269.03      275.08     29.95 o 
  -8   1   6      421.36      395.35     28.50 o 
  -7   1   6      680.94      678.26     24.29 o 
  -6   1   6     1018.93      909.49     38.93 o 
  -4   1   6     1419.25     1233.93     35.23 o 
  -3   1   6     1377.83     1210.65     45.77 o 
  -2   1   6     2343.58     2409.02     84.80 o 
  -1   1   6     1421.65     1460.46     54.71 o 
   0   1   6     4863.26     5176.77     72.55 o 
   1   1   6     1616.91     1521.15     44.98 o 
   2   1   6     2266.85     2082.36     97.90 o 
   3   1   6     1589.70     1597.88     55.79 o 
   4   1   6     1267.33     1176.84     35.93 o 
   5   1   6     1275.30     1331.12     30.12 o 
   6   1   6      909.24      887.45     28.70 o 
   7   1   6      786.46      744.77     18.62 o 
   8   1   6      382.66      392.01     22.47 o 
   9   1   6      303.07      340.38     24.43 o 
  10   1   6       93.03      117.18     30.81 o 
  11   1   6       59.25       79.28     36.15 o 
 -10   2   6       39.17       30.32     31.59 o 
  -9   2   6      117.13      127.83     31.14 o 
  -8   2   6       84.49       90.64     26.88 o 
  -7   2   6      166.97      160.86     28.96 o 
  -6   2   6      239.19      221.53     23.78 o 
  -5   2   6      487.33      470.73     48.13 o 
  -4   2   6      161.28      132.62     12.11 o 
  -3   2   6      634.16      618.66     31.11 o 
  -2   2   6      284.79      260.87     30.41 o 
  -1   2   6      154.30      187.03     12.65 o 
   0   2   6      131.58      143.14     12.66 o 
   1   2   6      133.78      149.51     13.74 o 
   2   2   6      247.35      248.53     15.64 o 
   3   2   6      620.21      604.81     25.62 o 
   4   2   6      182.75      194.62     17.40 o 
   5   2   6      527.13      477.83     17.97 o 
   6   2   6      225.08      215.25     26.03 o 
   7   2   6      154.25      141.44     24.39 o 
   8   2   6       75.46       48.85     26.63 o 
   9   2   6      102.24       95.96     29.60 o 
  10   2   6       43.81       29.01     24.42 o 
 -10   3   6      151.48      143.06     38.07 o 
  -9   3   6       63.37       62.99     32.07 o 
  -8   3   6      251.90      217.69     31.12 o 
  -7   3   6      186.42      145.58     27.59 o 
  -6   3   6      318.29      305.01     26.74 o 
  -5   3   6      684.49      637.68     41.55 o 
  -4   3   6      511.22      487.46     37.90 o 
  -3   3   6      493.03      558.76     28.90 o 
  -2   3   6      358.82      356.85     18.05 o 
  -1   3   6       67.30       60.63      6.85 o 
   0   3   6      133.92      128.91      7.60 o 
   1   3   6       76.56       93.43      9.39 o 
   2   3   6      338.74      300.08     13.32 o 
   3   3   6      522.74      504.54     16.00 o 
   4   3   6      564.41      540.61     18.36 o 
   5   3   6      790.01      791.72     26.16 o 
   6   3   6      343.70      333.40     27.18 o 
   7   3   6      213.24      191.29     28.79 o 
   8   3   6      219.38      193.80     30.97 o 
   9   3   6       68.70       47.78     29.69 o 
  10   3   6      139.06      158.86     34.70 o 
  -9   4   6       70.69       60.49     36.49 o 
  -8   4   6      164.42      178.25     35.11 o 
  -7   4   6      294.76      282.05     37.80 o 
  -6   4   6      160.61      168.15     28.27 o 
  -5   4   6      813.91      810.95     46.59 o 
  -4   4   6      312.65      318.22     28.61 o 
  -3   4   6     1129.29     1210.26     49.38 o 
  -2   4   6     1425.03     1512.51     37.58 o 
  -1   4   6     2157.18     2306.11     39.67 o 
   0   4   6     2821.42     2887.65     69.33 o 
   1   4   6     2159.27     2122.63     80.76 o 
   2   4   6     1600.51     1463.70     70.73 o 
   3   4   6     1038.11     1045.68     23.59 o 
   4   4   6      360.84      323.38     18.75 o 
   5   4   6      705.11      666.00     35.48 o 
   6   4   6      185.63      179.55     22.63 o 
   7   4   6      255.36      238.34     24.84 o 
   8   4   6      183.57      186.41     33.56 o 
   9   4   6       63.16       60.84     49.79 o 
  -8   5   6      169.48      217.11     38.76 o 
  -7   5   6      267.60      264.50     35.32 o 
  -6   5   6      484.51      505.94     65.59 o 
  -5   5   6      468.45      432.12     64.08 o 
  -4   5   6      858.34      878.21     36.46 o 
  -3   5   6      704.28      732.13     28.21 o 
  -2   5   6      775.09      803.78     27.18 o 
  -1   5   6      515.79      479.51     24.44 o 
   0   5   6      371.43      363.11     13.40 o 
   1   5   6      485.83      476.70     15.74 o 
   2   5   6      686.90      644.26     26.95 o 
   3   5   6      685.28      615.32     28.27 o 
   4   5   6      763.51      711.98     39.03 o 
   5   5   6      515.83      486.83     23.18 o 
   6   5   6      428.57      416.50     29.96 o 
   7   5   6      309.21      286.68     27.90 o 
   8   5   6      146.53      131.86     29.44 o 
  -6   6   6       85.11       65.60     36.71 o 
  -5   6   6      109.56      101.66     32.12 o 
  -4   6   6      144.62      137.44     34.03 o 
  -3   6   6      190.87      207.17     41.20 o 
  -2   6   6      179.03      174.56     36.44 o 
  -1   6   6      401.34      403.82     27.41 o 
   0   6   6      186.80      178.01     30.47 o 
   1   6   6      405.77      420.33     27.61 o 
   2   6   6      206.83      196.44     25.70 o 
   3   6   6      190.94      169.41     26.07 o 
   4   6   6      162.20      130.19     27.11 o 
   5   6   6      102.81      123.81     29.18 o 
   6   6   6       92.13       54.53     38.82 o 
  -4   7   6       29.54        8.74     36.70 o 
  -3   7   6       11.85       10.93     42.57 o 
  -2   7   6       52.87       47.96     31.03 o 
  -1   7   6       11.35       14.92     27.05 o 
   0   7   6       45.35       50.70     32.29 o 
   1   7   6       10.92        9.68     32.92 o 
   2   7   6       51.70       47.43     27.58 o 
   3   7   6       10.26       -0.28      7.22 o 
   4   7   6       29.98       32.21     29.49 o 
 -10   1   7      122.00      135.08     44.25 o 
  -9   1   7      150.73      130.87     27.77 o 
  -8   1   7      210.66      156.29     36.98 o 
  -6   1   7      432.71      379.39     34.09 o 
  -4   1   7      334.62      265.40     26.56 o 
  -3   1   7     1661.11     1653.20    150.60 o 
  -2   1   7      247.83      226.19     10.26 o 
  -1   1   7     2696.69     2805.66     83.52 o 
   0   1   7      310.38      278.28     14.02 o 
   1   1   7     2649.06     2486.26    160.67 o 
   2   1   7      264.43      226.60     10.12 o 
   3   1   7     1656.08     1584.19     29.52 o 
   4   1   7      289.35      251.75     16.37 o 
   5   1   7      961.97      907.20     28.10 o 
   6   1   7      391.05      390.69     20.11 o 
   7   1   7      551.83      505.03     22.73 o 
   8   1   7      199.72      210.27     21.79 o 
   9   1   7      173.92      158.73     22.66 o 
  10   1   7      120.20      131.45     32.22 o 
 -10   2   7      114.87       79.56     35.40 o 
  -9   2   7      577.64      609.60     59.83 o 
  -8   2   7      385.24      367.48     67.48 o 
  -7   2   7      622.28      601.82     56.18 o 
  -6   2   7     1137.59      921.01     46.16 o 
  -5   2   7      727.49      630.34     38.51 o 
  -3   2   7     1097.65      962.70     75.48 o 
  -2   2   7     2104.17     2186.40     34.02 o 
  -1   2   7     1302.82     1406.94     22.32 o 
   0   2   7     1705.40     1702.87     24.20 o 
   1   2   7     1215.51     1236.12     41.36 o 
   2   2   7     2283.08     2032.05     56.00 o 
   3   2   7      971.38      884.24     39.37 o 
   4   2   7     2392.17     2435.22     41.13 o 
   5   2   7      641.71      638.38     28.16 o 
   6   2   7     1242.96     1220.11     50.06 o 
   7   2   7      539.37      530.76     31.12 o 
   8   2   7      420.20      370.68     42.96 o 
   9   2   7      522.92      581.55     35.85 o 
  10   2   7      130.23      107.15     28.17 o 
 -10   3   7       80.69       97.30     35.42 o 
  -9   3   7      248.75      224.92     34.21 o 
  -8   3   7      268.90      310.21     73.11 o 
  -7   3   7      369.67      380.06     40.85 o 
  -6   3   7      750.32      772.92     75.62 o 
  -5   3   7      672.54      586.48     63.34 o 
  -4   3   7     1111.23     1186.84    105.89 o 
  -3   3   7     1587.36     1768.59     44.01 o 
  -2   3   7     1137.05     1141.58    110.09 o 
  -1   3   7     1992.19     2218.02     29.93 o 
   0   3   7     1060.47     1133.52     22.46 o 
   1   3   7     1997.73     2167.51     30.29 o 
   2   3   7     1036.69     1003.09     49.37 o 
   3   3   7     1610.10     1592.33     45.79 o 
   4   3   7      961.66      939.31     59.50 o 
   5   3   7      727.02      721.63     33.40 o 
   6   3   7      655.59      658.31     33.63 o 
   7   3   7      426.36      449.63     31.78 o 
   8   3   7      236.14      298.01     31.87 o 
   9   3   7      275.49      289.65     35.81 o 
  -9   4   7       16.30       11.61     23.76 o 
  -8   4   7       15.47       30.47     32.43 o 
  -7   4   7       76.43      108.35     32.41 o 
  -6   4   7       96.70       85.34     27.48 o 
  -5   4   7      166.32      175.73     20.43 o 
  -4   4   7      230.71      242.07     25.56 o 
  -3   4   7      210.96      227.14     17.63 o 
  -2   4   7      801.57      855.18     21.29 o 
  -1   4   7      246.32      248.66     14.83 o 
   0   4   7     1931.45     2050.92     25.79 o 
   1   4   7      229.11      215.22     10.98 o 
   2   4   7      875.52      846.30     23.63 o 
   3   4   7      182.74      175.19     12.21 o 
   4   4   7      260.79      236.15     18.26 o 
   5   4   7      147.42      151.40     18.67 o 
   6   4   7      110.25      100.01     30.50 o 
   7   4   7       69.88       56.28     31.08 o 
   8   4   7       16.14        2.76     23.18 o 
   9   4   7       15.68        9.02     49.87 o 
  -8   5   7        0.97        3.55     54.95 o 
  -7   5   7       20.70       31.36     33.50 o 
  -6   5   7       15.90        0.23     51.12 o 
  -5   5   7        9.70       16.69     30.11 o 
  -4   5   7       19.84        9.76     46.32 o 
  -3   5   7        7.57       14.20     21.60 o 
  -2   5   7        3.63        2.53     11.50 o 
  -1   5   7      390.20      403.15     33.37 o 
   0   5   7        7.17        0.74      7.44 o 
   1   5   7      393.60      422.57     16.19 o 
   2   5   7        3.19       -0.14     48.36 o 
   3   5   7        8.58        0.87      8.96 o 
   4   5   7       21.86       -0.16      4.28 o 
   5   5   7        8.73       21.87     24.23 o 
   6   5   7       17.46       -1.40     43.60 o 
   7   5   7       19.56       17.31     33.90 o 
   8   5   7        1.07       39.72     52.17 o 
  -6   6   7      101.54       82.07     36.58 o 
  -5   6   7       85.20       81.68     32.86 o 
  -4   6   7      492.80      494.93     39.13 o 
  -3   6   7       41.99       38.47     38.74 o 
  -2   6   7      578.65      579.65     45.50 o 
  -1   6   7       14.26       -0.99     18.91 o 
   0   6   7      393.80      399.52     24.73 o 
   1   6   7       13.44       19.63     24.69 o 
   2   6   7      616.96      654.13     30.83 o 
   3   6   7       36.39       36.37     25.71 o 
   4   6   7      521.01      506.82     32.26 o 
   5   6   7       75.38       66.01     29.92 o 
   6   6   7      107.18       59.69     35.91 o 
  -3   7   7      168.07      143.40     46.24 o 
  -2   7   7      268.80      265.21     34.09 o 
  -1   7   7      323.26      317.57     55.18 o 
   0   7   7      169.77      151.65     35.50 o 
   1   7   7      312.34      298.14     37.93 o 
   2   7   7      232.54      235.36     31.16 o 
   3   7   7      159.84      143.02     30.22 o 
 -10   0   8       93.65       73.57     45.65 o 
  -7   0   8      860.11      828.73     39.09 o 
  -6   0   8     3202.32     2825.58     53.74 o 
  -5   0   8      934.72      844.93     32.06 o 
  -4   0   8     3245.23     2659.37     42.37 o 
  -3   0   8      242.50      197.08     17.44 o 
  -2   0   8     3169.20     2740.68     34.72 o 
  -1   0   8        3.06       14.58     12.01 o 
   0   0   8     3931.78     4192.18     84.61 o 
   1   0   8        2.76       -0.31      2.70 o 
   2   0   8     3317.83     3213.13     47.25 o 
   3   0   8      221.31      217.04     17.25 o 
   4   0   8     3263.53     3027.24     55.81 o 
   5   0   8      857.46      825.60     39.40 o 
   6   0   8     3217.53     3087.38     65.88 o 
   7   0   8      790.41      806.50     46.39 o 
   8   0   8     1593.63     1498.11     36.43 o 
   9   0   8      425.06      444.73     48.19 o 
  10   0   8      105.26       48.97     50.57 o 
 -10   1   8      205.34      252.32     49.09 o 
  -9   1   8       51.54       27.80     29.61 o 
  -8   1   8      362.74      293.75     40.65 o 
  -7   1   8       53.89       48.11     32.73 o 
  -6   1   8      411.25      369.43     33.86 o 
  -5   1   8      715.48      617.38     34.13 o 
  -4   1   8      425.16      347.21     28.12 o 
  -3   1   8     2784.17     2632.93    139.65 o 
  -2   1   8      274.61      242.38      9.64 o 
  -1   1   8     4029.20     3874.50    129.46 o 
   0   1   8      140.80      156.29     10.39 o 
   1   1   8     3873.96     3786.14     88.59 o 
   2   1   8      241.68      232.35     11.34 o 
   3   1   8     2734.28     2726.17     36.47 o 
   4   1   8      395.02      376.58     15.71 o 
   5   1   8      768.10      715.39     62.93 o 
   6   1   8      394.08      410.48     22.32 o 
   7   1   8       57.23       57.72     19.35 o 
   8   1   8      352.82      377.92     25.42 o 
   9   1   8       48.23       52.20     23.12 o 
  10   1   8      193.48      199.40     35.85 o 
 -10   2   8       45.76       -0.71     38.75 o 
  -9   2   8       23.02       32.11     32.19 o 
  -8   2   8       85.85       67.28     27.47 o 
  -7   2   8       27.99       28.04     36.28 o 
  -6   2   8       14.33        7.50     33.39 o 
  -5   2   8       52.66       41.43     32.53 o 
  -4   2   8       66.37       77.89     25.01 o 
  -3   2   8      153.45      153.22     17.83 o 
  -2   2   8      184.82      224.21     21.89 o 
  -1   2   8       60.42       74.61     14.81 o 
   0   2   8      255.53      235.38     25.64 o 
   1   2   8       52.53       54.47     13.38 o 
   2   2   8      213.23      195.02     15.30 o 
   3   2   8      134.78      145.51     17.76 o 
   4   2   8       59.04       62.50     17.66 o 
   5   2   8       46.35       57.47     18.98 o 
   6   2   8       12.67        0.33     15.68 o 
   7   2   8       24.89       26.89     26.85 o 
   8   2   8       83.93       64.84     27.52 o 
   9   2   8       21.15       32.86     24.49 o 
  10   2   8       40.00       46.83     28.65 o 
  -9   3   8      143.72      144.31     34.72 o 
  -8   3   8      108.87      100.83     38.51 o 
  -7   3   8        1.73       -9.84     37.61 o 
  -6   3   8       50.53       28.47     27.21 o 
  -5   3   8      389.22      430.22     75.90 o 
  -4   3   8       43.09       65.17     23.87 o 
  -3   3   8      540.44      565.11     26.45 o 
  -2   3   8       52.15       44.73     20.48 o 
  -1   3   8      784.21      837.57     22.31 o 
   0   3   8      184.03      194.59     17.79 o 
   1   3   8      791.08      822.79     23.53 o 
   2   3   8       60.17       58.29     17.82 o 
   3   3   8      478.60      455.81     22.95 o 
   4   3   8       37.81       31.61     20.05 o 
   5   3   8      348.41      369.71     23.94 o 
   6   3   8       44.08       42.85     26.46 o 
   7   3   8        1.69        0.76     13.04 o 
   8   3   8       97.99       61.34     32.12 o 
   9   3   8      140.12      131.09     34.23 o 
  -8   4   8      291.66      270.09     37.14 o 
  -7   4   8      162.95      165.24     32.63 o 
  -6   4   8      712.79      755.47     57.98 o 
  -5   4   8      248.63      271.32     27.50 o 
  -4   4   8     1058.12     1096.57     71.28 o 
  -3   4   8      108.25       94.96     18.16 o 
  -2   4   8      883.33      987.04     69.04 o 
  -1   4   8      142.20      142.84     18.17 o 
   0   4   8      656.92      718.30     24.32 o 
   1   4   8      134.83      132.69     18.06 o 
   2   4   8      897.48      918.22     34.59 o 
   3   4   8      100.95       92.43     21.94 o 
   4   4   8     1176.00     1121.85     39.63 o 
   5   4   8      258.17      214.24     26.04 o 
   6   4   8      778.79      755.94     37.67 o 
   7   4   8      167.78      163.37     34.01 o 
   8   4   8      264.79      242.67     37.89 o 
  -7   5   8      220.92      226.78     35.76 o 
  -6   5   8      296.78      270.57     36.92 o 
  -5   5   8      424.35      481.09     44.52 o 
  -4   5   8      249.43      233.48     24.76 o 
  -3   5   8      946.20      996.01     36.22 o 
  -2   5   8       99.81       95.30     23.52 o 
  -1   5   8     2002.22     2112.78     39.14 o 
   0   5   8       10.41       13.93     15.37 o 
   1   5   8     2056.89     2148.41     54.49 o 
   2   5   8       88.38       81.00     23.87 o 
   3   5   8      971.91      970.84     33.04 o 
   4   5   8      229.23      235.84     27.55 o 
   5   5   8      418.66      430.08     29.87 o 
   6   5   8      286.94      290.43     31.29 o 
   7   5   8      235.68      200.69     39.38 o 
  -5   6   8       58.49       68.66     37.41 o 
  -4   6   8      262.27      235.98     36.11 o 
  -3   6   8      125.80      115.91     43.27 o 
  -2   6   8      390.58      392.51     43.50 o 
  -1   6   8      102.59       86.18     28.50 o 
   0   6   8      313.07      298.71     25.65 o 
   1   6   8       90.14       91.62     26.01 o 
   2   6   8      392.01      405.33     30.79 o 
   3   6   8      111.14      104.24     28.11 o 
   4   6   8      279.08      267.90     31.39 o 
   5   6   8       53.51       52.63     30.59 o 
  -1   7   8       21.45       22.92     52.84 o 
   0   7   8       12.78        1.99     13.92 o 
   1   7   8       20.36        5.37     26.97 o 
  -9   1   9      109.75      112.90     41.90 o 
  -8   1   9      147.88       99.74     38.23 o 
  -7   1   9      353.65      309.57     36.75 o 
  -6   1   9      272.54      255.87     33.39 o 
  -5   1   9      606.05      500.65     33.16 o 
  -4   1   9      260.89      253.69     50.73 o 
  -3   1   9     1466.65     1418.91     58.60 o 
  -2   1   9      252.58      241.49     20.30 o 
  -1   1   9     2692.23     2679.31    106.19 o 
   0   1   9      269.26      234.03     24.87 o 
   1   1   9     2567.27     2409.29     89.28 o 
   2   1   9      282.06      264.96     11.24 o 
   3   1   9     1342.19     1337.15     49.21 o 
   4   1   9      293.59      285.54     18.14 o 
   5   1   9      560.35      533.64     26.96 o 
   6   1   9      269.05      225.55     20.48 o 
   7   1   9      324.34      300.80     23.15 o 
   8   1   9      142.63      132.76     23.46 o 
   9   1   9      100.03       81.43     33.96 o 
  -9   2   9      264.76      240.39     35.66 o 
  -8   2   9      132.82       92.85     29.32 o 
  -6   2   9      700.84      565.75     41.94 o 
  -5   2   9      506.67      524.82    106.10 o 
  -4   2   9     1872.06     1852.63    177.55 o 
  -3   2   9      443.09      446.55     28.85 o 
  -2   2   9     2248.96     2397.45     56.78 o 
  -1   2   9      229.24      245.95     18.31 o 
   0   2   9     2137.93     2261.79     36.00 o 
   1   2   9      261.55      240.14     16.34 o 
   2   2   9     2256.86     2265.79    106.00 o 
   3   2   9      497.98      474.84     25.13 o 
   4   2   9     1810.67     1774.22     85.19 o 
   5   2   9      564.48      563.84     24.77 o 
   6   2   9      657.68      641.35     32.76 o 
   7   2   9      506.41      522.46     33.69 o 
   8   2   9      131.80      133.51     25.19 o 
   9   2   9      274.99      259.93     28.20 o 
  -9   3   9       94.24       63.57     35.18 o 
  -8   3   9      210.71      203.18     34.24 o 
  -7   3   9      266.63      285.27     33.95 o 
  -6   3   9      259.83      273.02     24.29 o 
  -5   3   9      525.80      584.24     78.26 o 
  -4   3   9      223.68      220.98     20.88 o 
  -3   3   9     1149.36     1305.16     48.00 o 
  -2   3   9      155.25      188.81     23.94 o 
  -1   3   9     1991.33     2185.01     44.45 o 
   0   3   9      210.36      228.63     17.45 o 
   1   3   9     1991.58     2096.06     47.10 o 
   2   3   9      179.44      162.56     20.56 o 
   3   3   9     1155.69     1113.21     29.75 o 
   4   3   9      239.06      226.42     25.46 o 
   5   3   9      530.89      512.91     26.18 o 
   6   3   9      268.47      231.09     30.58 o 
   7   3   9      250.51      219.81     32.46 o 
   8   3   9      220.11      246.08     35.01 o 
   9   3   9       81.85       72.26     52.54 o 
  -8   4   9       73.49       68.17     36.14 o 
  -7   4   9       95.00       87.57     25.34 o 
  -6   4   9      213.68      222.91     25.41 o 
  -5   4   9      106.61      103.31     21.93 o 
  -4   4   9      417.78      412.15     20.57 o 
  -3   4   9       12.67        2.16     12.52 o 
  -2   4   9      464.83      501.40     26.63 o 
  -1   4   9      141.56      140.06     19.20 o 
   0   4   9      470.78      488.53     23.77 o 
   1   4   9      143.51      152.08     21.25 o 
   2   4   9      458.67      477.16     26.22 o 
   3   4   9       14.49       19.79     27.12 o 
   4   4   9      410.32      382.47     27.30 o 
   5   4   9      122.33      126.83     24.91 o 
   6   4   9      211.52      229.70     34.85 o 
   7   4   9      100.27      103.69     34.66 o 
   8   4   9       71.79       68.97     35.63 o 
  -6   5   9       12.51       -4.17     19.99 o 
  -5   5   9       20.01       13.53     32.33 o 
  -4   5   9      113.07      110.09     23.46 o 
  -3   5   9       32.57       16.86     26.33 o 
  -2   5   9       54.81       45.15     23.98 o 
  -1   5   9       15.57       10.03     13.72 o 
   0   5   9        1.12       -0.94     14.14 o 
   1   5   9       13.73       17.37     14.89 o 
   2   5   9       49.96       35.32     24.73 o 
   3   5   9       28.18       13.32     25.57 o 
   4   5   9      113.24      112.40     27.26 o 
   5   5   9       17.63        4.20     21.02 o 
   6   5   9       13.76       -3.36     11.11 o 
  -4   6   9      244.71      235.75     37.78 o 
  -3   6   9       11.12        7.42     40.69 o 
  -2   6   9      281.16      241.81     42.22 o 
  -1   6   9       30.94       34.26     28.59 o 
   0   6   9      314.38      313.55     52.45 o 
   1   6   9       32.33       18.63     27.65 o 
   2   6   9      263.08      243.96     31.16 o 
   3   6   9       12.83       19.39     36.08 o 
   4   6   9      228.94      225.95     30.99 o 
  -7   0  10      542.57      456.99     36.51 o 
  -6   0  10      430.36      381.42     30.34 o 
  -5   0  10      807.02      638.93     30.73 o 
  -4   0  10     1746.68     1616.25     36.12 o 
  -3   0  10     1106.11     1241.90     51.74 o 
  -2   0  10     4474.05     4369.84    147.01 o 
  -1   0  10     1653.86     1648.14    130.14 o 
   0   0  10     4351.00     4562.41    112.72 o 
   1   0  10     1628.11     1689.83     32.31 o 
   2   0  10     4001.96     4225.42     93.77 o 
   3   0  10     1199.04     1174.70     27.70 o 
   4   0  10     1566.22     1545.49     48.00 o 
   5   0  10      898.03      856.80     44.25 o 
   6   0  10      392.96      362.60     42.37 o 
   7   0  10      533.34      565.08     48.50 o 
   8   0  10      173.77      198.27     48.82 o 
   9   0  10      185.06      179.29     51.86 o 
  -9   1  10      103.22       95.83     42.06 o 
  -8   1  10      275.65      229.00     40.34 o 
  -7   1  10      379.24      363.11     38.70 o 
  -6   1  10      469.48      361.47     34.25 o 
  -5   1  10      703.83      721.72    111.24 o 
  -4   1  10      530.67      567.98     31.91 o 
  -3   1  10      851.49      841.22     75.48 o 
  -2   1  10      629.30      656.88     20.14 o 
  -1   1  10     1105.38     1185.29     29.04 o 
   0   1  10      305.63      289.55     11.41 o 
   1   1  10     1181.71     1185.37     20.16 o 
   2   1  10      723.37      702.49     14.63 o 
   3   1  10      892.29      848.06     21.82 o 
   4   1  10      610.81      582.35     21.62 o 
   5   1  10      632.35      620.07     42.25 o 
   6   1  10      527.28      503.26     30.89 o 
   7   1  10      329.00      326.53     32.24 o 
   8   1  10      318.36      323.06     26.61 o 
   9   1  10       89.20       93.23     36.27 o 
  -9   2  10       16.50       12.15     32.45 o 
  -8   2  10       12.47       -0.90     20.11 o 
  -7   2  10       21.55        9.02     37.76 o 
  -6   2  10       42.34       40.97     25.89 o 
  -5   2  10       42.25       51.72     34.29 o 
  -4   2  10       58.67       45.70     19.83 o 
  -3   2  10        7.96        5.64     18.46 o 
  -2   2  10       80.50      105.11     25.70 o 
  -1   2  10       90.67       96.31     17.82 o 
   0   2  10       11.26        7.98     28.57 o 
   1   2  10       78.65       69.93     16.02 o 
   2   2  10       70.45       60.44     18.55 o 
   3   2  10        7.01        1.28     12.53 o 
   4   2  10       51.69       69.03     23.61 o 
   5   2  10       43.16       36.25     20.28 o 
   6   2  10       42.63       40.34     26.56 o 
   7   2  10       24.74       28.33     27.78 o 
   8   2  10       11.89       19.46     24.94 o 
  -8   3  10       96.91       68.81     35.52 o 
  -7   3  10       28.97       31.93     24.03 o 
  -6   3  10      142.45      130.29     40.24 o 
  -5   3  10       59.67       26.05     21.78 o 
  -4   3  10      154.68      180.49     22.40 o 
  -3   3  10       80.19       57.34     24.16 o 
  -2   3  10      134.48      138.62     25.02 o 
  -1   3  10       57.78       56.82     19.00 o 
   0   3  10      244.81      275.09     18.56 o 
   1   3  10       51.55       51.28     19.74 o 
   2   3  10      143.79      115.92     20.59 o 
   3   3  10       70.04       66.23     25.68 o 
   4   3  10      176.47      153.49     23.05 o 
   5   3  10       52.02       29.16     23.43 o 
   6   3  10      162.74      120.97     31.99 o 
   7   3  10       25.04       12.30     43.53 o 
   8   3  10       90.61       82.74     33.42 o 
  -7   4  10      160.70      141.34     49.71 o 
  -6   4  10      231.56      233.00     27.12 o 
  -5   4  10      216.81      239.11     21.73 o 
  -4   4  10      408.30      442.38     22.31 o 
  -3   4  10      424.98      465.42     29.88 o 
  -2   4  10      593.17      672.90     36.30 o 
  -1   4  10      502.93      514.11     23.81 o 
   0   4  10      747.83      856.02     28.04 o 
   1   4  10      525.89      497.05     25.98 o 
   2   4  10      565.09      599.52     34.43 o 
   3   4  10      444.69      405.09     27.00 o 
   4   4  10      360.10      391.09     32.07 o 
   5   4  10      231.52      242.90     27.27 o 
   6   4  10      200.28      211.22     29.96 o 
   7   4  10      182.50      156.38     37.47 o 
  -5   5  10      401.96      378.96     33.84 o 
  -4   5  10      222.91      191.06     26.88 o 
  -3   5  10      570.15      603.97     35.13 o 
  -2   5  10      245.25      228.51     29.40 o 
  -1   5  10      674.76      709.53     39.76 o 
   0   5  10      260.00      279.64     20.95 o 
   1   5  10      649.39      688.40     29.25 o 
   2   5  10      259.23      272.77     28.46 o 
   3   5  10      541.31      565.12     32.68 o 
   4   5  10      257.61      245.96     28.98 o 
   5   5  10      391.05      359.62     32.27 o 
  -2   6  10      139.57      125.67     33.97 o 
  -1   6  10        4.54        0.62      7.11 o 
   0   6  10      110.72       74.16     51.55 o 
   1   6  10        4.99       14.41     50.65 o 
   2   6  10      151.69      133.41     30.39 o 
   3   6  10        6.04       12.20     35.36 o 
  -6   1  11      334.59      322.16    111.36 o 
  -5   1  11      151.00      139.02     21.10 o 
  -4   1  11      613.68      691.30     50.42 o 
  -3   1  11      358.94      326.94     22.07 o 
  -2   1  11      379.68      373.55     19.31 o 
  -1   1  11      417.31      463.53     21.04 o 
   0   1  11       80.85       84.17     12.46 o 
   1   1  11      398.68      397.49     12.99 o 
   2   1  11      437.28      427.98     17.08 o 
   3   1  11      334.46      370.27     43.17 o 
   4   1  11      699.53      711.10     23.48 o 
   5   1  11      139.38      143.87     25.47 o 
   6   1  11      381.76      371.57     30.64 o 
   7   1  11       79.69       78.69     29.28 o 
   8   1  11      113.38       81.75     32.18 o 
  -8   2  11      212.55      155.08     44.91 o 
  -7   2  11      243.95      248.82     79.33 o 
  -6   2  11      414.86      362.52     58.73 o 
  -5   2  11      369.13      393.82     44.18 o 
  -4   2  11      390.69      390.62     23.75 o 
  -3   2  11      926.07      955.79     51.50 o 
  -2   2  11      514.00      498.95     31.20 o 
  -1   2  11     2323.92     2463.70     56.76 o 
   0   2  11      761.26      813.26     25.44 o 
   1   2  11     2321.93     2308.00     68.14 o 
   2   2  11      486.62      464.85     23.56 o 
   3   2  11      941.85      911.36    122.43 o 
   4   2  11      337.82      304.69     29.70 o 
   5   2  11      401.16      428.47     24.85 o 
   6   2  11      368.90      335.26     31.95 o 
   7   2  11      274.22      291.89     34.57 o 
   8   2  11      194.60      192.88     29.30 o 
  -7   3  11      171.57      151.71     27.90 o 
  -6   3  11      349.66      359.61     38.23 o 
  -5   3  11      372.00      365.96     27.12 o 
  -4   3  11      741.47      767.30     76.88 o 
  -3   3  11      464.91      478.47     32.15 o 
  -2   3  11      738.73      818.39     34.56 o 
  -1   3  11      336.80      386.28     23.09 o 
   0   3  11      616.12      682.03     27.70 o 
   1   3  11      312.99      337.33     23.55 o 
   2   3  11      768.39      779.68     28.02 o 
   3   3  11      406.67      399.99     30.83 o 
   4   3  11      797.86      751.01    111.77 o 
   5   3  11      321.81      355.92     28.13 o 
   6   3  11      392.30      335.10     29.31 o 
   7   3  11      148.72      169.78     35.41 o 
  -6   4  11       99.74      102.40     23.82 o 
  -5   4  11       55.12       44.56     21.48 o 
  -4   4  11      150.21      150.42     25.11 o 
  -3   4  11       70.92       66.84     28.13 o 
  -2   4  11      191.40      190.99     28.28 o 
  -1   4  11       80.13       71.25     21.35 o 
   0   4  11      181.47      175.68     23.93 o 
   1   4  11       87.92       65.10     23.31 o 
   2   4  11      178.96      188.16     30.55 o 
   3   4  11       81.70       45.26     29.79 o 
   4   4  11      144.26      128.11     27.17 o 
   5   4  11       61.45       43.59     26.65 o 
   6   4  11       93.12      101.15     30.35 o 
  -3   5  11        4.44       11.63     29.52 o 
  -2   5  11       21.96       17.80     28.15 o 
  -1   5  11        3.68        9.26     22.71 o 
   0   5  11        3.51       -0.28     16.03 o 
   1   5  11        4.15       -0.45      1.94 o 
   2   5  11       25.17       14.21     33.07 o 
   3   5  11        4.00       17.25     34.25 o 
   4   5  11       47.08       31.77     28.71 o 
  -7   0  12      169.74      205.06     52.10 o 
  -6   0  12      149.65      179.05     50.34 o 
  -5   0  12      621.00      693.88     55.22 o 
  -4   0  12      270.43      315.81     47.10 o 
  -3   0  12     1178.18     1316.10     59.87 o 
  -2   0  12      316.32      265.63     43.82 o 
  -1   0  12     1254.65     1412.91     59.52 o 
   0   0  12       89.90       81.48     16.47 o 
   1   0  12     1363.67     1405.62     35.34 o 
   2   0  12      273.50      268.38     20.15 o 
   3   0  12     1276.94     1297.69     30.59 o 
   4   0  12      234.14      170.81     33.70 o 
   5   0  12      602.11      585.98     44.32 o 
   6   0  12      134.71       97.16     40.42 o 
   7   0  12      172.29      126.10     45.07 o 
  -7   1  12      232.63      258.22     38.32 o 
  -6   1  12      534.50      615.47     39.77 o 
  -5   1  12      214.60      243.11     33.82 o 
  -4   1  12      640.06      726.60     37.94 o 
  -3   1  12       51.98       54.35     29.03 o 
  -2   1  12     1011.27     1080.46     56.12 o 
  -1   1  12       67.93       75.23     28.36 o 
   0   1  12      998.80     1073.40     40.53 o 
   1   1  12       69.96       69.35     17.21 o 
   2   1  12      933.56      969.56     50.97 o 
   3   1  12       45.01       39.75     16.99 o 
   4   1  12      661.19      633.29     23.87 o 
   5   1  12      195.39      172.48     27.65 o 
   6   1  12      592.31      578.98     34.41 o 
   7   1  12      216.80      183.95     33.45 o 
  -7   2  12        1.83       -2.66      8.90 o 
  -6   2  12       37.04       28.35     33.29 o 
  -5   2  12        6.21       -4.07     16.21 o 
  -4   2  12       73.82       63.39     22.92 o 
  -3   2  12      176.31      191.63     29.88 o 
  -2   2  12       76.03       44.33     28.29 o 
  -1   2  12      398.41      429.53     23.04 o 
   0   2  12       28.69       32.58     18.31 o 
   1   2  12      434.13      440.92     21.51 o 
   2   2  12       67.77       68.33     16.75 o 
   3   2  12      201.12      191.94     20.49 o 
   4   2  12       70.01       61.27     21.04 o 
   5   2  12        6.59       -1.16     20.06 o 
   6   2  12       34.77       24.10     29.40 o 
   7   2  12        1.69       -0.90      2.81 o 
  -6   3  12       59.07       53.06     27.23 o 
  -5   3  12       52.37       51.18     25.54 o 
  -4   3  12      137.67      138.02     24.72 o 
  -3   3  12       30.13        6.12     11.93 o 
  -2   3  12      320.44      313.33     32.72 o 
  -1   3  12        1.85        1.10     15.39 o 
   0   3  12      461.45      460.13     22.54 o 
   1   3  12        2.13       -2.20     15.71 o 
   2   3  12      340.10      322.22     31.53 o 
   3   3  12       34.77       -4.54     18.95 o 
   4   3  12      136.72      151.39     30.94 o 
   5   3  12       58.65       34.80     31.28 o 
   6   3  12       55.70       53.97     47.21 o 
  -5   4  12      328.08      319.13     25.69 o 
  -4   4  12       70.46       67.30     26.26 o 
  -3   4  12      534.76      595.60     36.48 o 
  -2   4  12       21.72       18.41     28.25 o 
  -1   4  12      660.03      667.16     25.34 o 
   0   4  12        0.37        4.74     10.99 o 
   1   4  12      652.70      693.58     30.78 o 
   2   4  12       19.92       26.76     44.02 o 
   3   4  12      543.83      485.95     61.66 o 
   4   4  12       63.26       62.53     33.66 o 
   5   4  12      346.21      303.36     38.37 o 
  -3   5  12      175.90      181.69     34.14 o 
  -2   5  12      348.05      389.28     34.80 o 
  -1   5  12      131.64      110.83     25.74 o 
   0   5  12      364.80      349.51     24.08 o 
   1   5  12      116.93      102.61     28.00 o 
   2   5  12      357.62      342.11     66.45 o 
  -6   1  13       77.19       66.04     36.44 o 
  -5   1  13       25.72       39.79     34.44 o 
  -4   1  13      277.65      303.34     35.89 o 
  -3   1  13       17.98       12.85     44.64 o 
  -2   1  13      446.13      461.76     35.52 o 
  -1   1  13      149.40      156.92     32.36 o 
   0   1  13      540.35      562.87     27.49 o 
   1   1  13      152.15      129.23     18.53 o 
   2   1  13      415.89      412.29     49.01 o 
   3   1  13       20.71       -3.36     19.41 o 
   4   1  13      242.34      232.60     22.42 o 
   5   1  13       24.93       25.72     27.93 o 
   6   1  13       67.00       53.70     30.65 o 
  -6   2  13      209.99      209.03     38.84 o 
  -5   2  13      709.87      814.80     42.96 o 
  -4   2  13      221.11      243.57     35.14 o 
  -3   2  13      849.75      988.35     45.63 o 
  -2   2  13       65.10       59.86     30.74 o 
  -1   2  13      721.07      861.52     40.16 o 
   0   2  13        0.69        3.03     18.48 o 
   1   2  13      721.32      802.89     28.54 o 
   2   2  13       74.46       39.98     25.23 o 
   3   2  13      868.76      879.15     58.93 o 
   4   2  13      250.15      221.18     24.29 o 
   5   2  13      734.71      722.00     29.84 o 
   6   2  13      224.44      209.21     34.03 o 
  -5   3  13      123.85      128.88     35.87 o 
  -4   3  13      380.32      403.16     37.29 o 
  -3   3  13       84.28       66.59     25.41 o 
  -2   3  13      921.10     1072.91     42.93 o 
  -1   3  13       26.30       10.29      7.79 o 
   0   3  13     1348.06     1481.56     31.08 o 
   1   3  13       30.33        9.12     55.82 o 
   2   3  13      909.71      974.35     39.42 o 
   3   3  13       87.47       80.99     30.54 o 
   4   3  13      365.89      397.94     42.04 o 
   5   3  13      129.80       96.03     27.16 o 
  -3   4  13      135.74      116.86     34.17 o 
  -2   4  13       14.35       18.72     32.33 o 
  -1   4  13       98.85       98.26     22.41 o 
   0   4  13        6.18       12.51     26.33 o 
   1   4  13      103.01      106.39     27.25 o 
   2   4  13       12.42        9.09     24.28 o 
   3   4  13      142.26      107.16     35.40 o 
  -5   0  14      229.03      236.15     56.98 o 
  -4   0  14      419.15      488.78     57.88 o 
  -3   0  14      416.88      460.39     55.14 o 
  -2   0  14      234.99      235.91     50.77 o 
  -1   0  14      772.58      917.26     62.17 o 
   0   0  14      332.66      406.77     53.70 o 
   1   0  14      763.14      893.28     62.33 o 
   5   0  14      208.28      175.54     42.14 o 
  -5   1  14       29.03       36.70     36.82 o 
  -4   1  14      435.88      497.10     40.99 o 
  -3   1  14      178.83      221.07     36.37 o 
  -2   1  14      506.65      562.51     39.58 o 
  -1   1  14      226.92      245.22     27.15 o 
   0   1  14      450.96      484.29     28.97 o 
   1   1  14      241.96      224.15     33.24 o 
   2   1  14      481.44      457.69     42.18 o 
   3   1  14      194.27      143.63     40.30 o 
   5   1  14       33.49       19.21     42.22 o 
  -4   2  14       17.72       29.17     35.86 o 
  -3   2  14       65.40       53.84     44.44 o 
  -2   2  14        7.78        3.87     33.53 o 
  -1   2  14      147.25      127.07     26.97 o 
   0   2  14       19.37        2.20     11.52 o 
   1   2  14      141.19      146.90     31.86 o 
   2   2  14        8.50       -1.35     18.85 o 
   3   2  14       64.84       50.84     29.28 o 
   4   2  14       19.40        2.43     29.39 o 
  -3   3  14       70.00       41.03     35.40 o 
  -2   3  14      173.19      149.13     36.10 o 
  -1   3  14       92.86       85.04     27.40 o 
   0   3  14      168.26      164.34     34.92 o 
   1   3  14       89.22       70.54     25.82 o 
   2   3  14      150.61      147.50     44.19 o 
   3   3  14       71.38       25.28     32.19 o 
  -3   1  15      161.79      136.00     38.99 o 
  -2   1  15       52.51       62.08     36.53 o 
  -1   1  15      182.44      200.58     38.59 o 
   0   1  15       90.39       90.31     37.46 o 
   1   1  15      191.00      178.56     38.86 o 
  -2   2  15      391.94      396.42     42.40 o 
  -1   2  15      329.09      338.36     31.99 o 
   0   2  15      464.41      470.51     48.60 o 
   1   2  15      305.77      355.51     38.28 o 
   2   2  15      404.39      310.43     47.76 o 
                                                 
